# Supplementary material for: In vivo itaconate tracing reveals degradation pathway and turnover kinetics
Source: Nat Metab. 2025 Sep 10;7(9):1781–90. doi: 10.1038/s42255-025-01363-1 (PMC12460153; doi:10.1038/s42255-025-01363-1)
Supplement: Supplementary file 2 — Source data and statistical source data. [file 42255_2025_1363_MOESM2_ESM.xlsx]

## Sheet: Rawdata_Figure_1_Ita_invivo
Figure 1
Fig. 1a	Metabolite abunances relative to 0mM itaconate
			0min itaconate					30min itaconate						Multiple t-test
			n=1	n=2	n=3	n=4		n=1	n=2	n=3	n=4				Below threshold?	P value
		Pyr	1.24265	0.74383	1.2663	0.747221		0.809706	1.11157	1.17217	0.487852			Pyr	No	0.585774		Column A	0min itaconate
		Lac	0.745885	0.961065	1.19777	1.09528		0.865447	1.38159	1.01805	0.7594			Lac	No	0.973115		vs.	vs.
		Cit	0.717165	0.762503	1.58412	0.936208		0.722629	0.737911	1.53833	0.949432			Cit	No	0.413803		Column B	30min itaconate
		aKG	1.24052	0.948931	1.03861	0.771935		0.691496	0.872484	0.951666				aKG	No	0.266949
		Suc	1.06241	1.20649	1.21005	0.521057		6.5464	4.09596	7.95948	4.72279			Suc	Yes	0.010107		Test details
		Mal	0.820744	1.10793	1.36223	0.709095		1.99028	2.04629	3.66063	2.41938			Mal	Yes	0.015027		Test name	Paired t test
		Ala	0.670292	0.906993	1.25037	1.17234		0.903028	0.908084	1.33999	1.15679			Ala	No	0.268514		Variance assumption	Individual variance for each group
		Asp	0.962627	0.984047	1.16669	0.886639		1.42253	0.85417	1.29494	1.04588			Asp	No	0.290885		Multiple comparisons	Set P value threshold
		Glu	1.06364	1.09027	0.923672	0.922418		1.90512	0.91035	1.5865	1.20929			Glu	No	0.172744		Method	No correction for multiple comparisons
		Gly	0.842641	0.945835	1.13802	1.0735		1.14756	0.816811	1.29236	1.14743			Gly	No	0.345143		Alpha	0.05
		His	0.780091	0.969497	1.2034	1.04701		1.03304	0.772688	1.42207	1.20222			His	No	0.375066
		Ile	0.794496	1.02251	1.14483	1.03816		1.21725	0.872382	1.48646	1.32267			Ile	No	0.177748
		Leu	0.799008	1.04336	1.12795	1.02968		1.23494	0.88755	1.47323	1.31378			Leu	No	0.182185
		Lys	0.723733	0.955458	1.21123	1.10958		0.961451	0.744757	1.42662	1.12674			Lys	No	0.578193
		Met	0.785951	1.05115	0.992411	1.17049		0.927896	0.876784	1.10928	1.17809			Met	No	0.770124
		Phe	0.844078	1.04315	1.14861	0.964164		1.16354	0.887434	1.30289	1.09256			Phe	No	0.340152
		Pro	0.707209	0.881412	1.16637	1.245		0.834172	0.666076	1.23324	1.1427			Pro	No	0.719072
		Ser	0.782972	0.957087	1.09073	1.16921		1.02892	0.754606	1.33333	1.25762			Ser	No	0.439529
		Thr	0.608323	0.801654	1.29876	1.29127		0.768836	0.614279	1.41094	1.33346			Thr	No	0.706731
		Tyr	0.610458	1.10558	1.20005	1.08391		0.712109	0.752665	1.0131	0.874585			Tyr	No	0.187699
		Val	0.792079	1.05993	1.09638	1.05161		1.12039	0.886244	1.3229	1.21678			Val	No	0.298082
Fig 1b-f				itaconate [mM]							Succinate [µM]							Methylmalonate							Mesaconate							Ile [µM]					Leu [µM]					Val [µM]
			Time (min)	n=1	n=2	n=3	n=4			Time (min)	n=1	n=2	n=3	n=4			Time (min)	n=1	n=2	n=3	n=4			Time (min)	n=1	n=2	n=3	n=4			Time (min)	n=1	n=2	n=3	n=4		n=1	n=2	n=3	n=4		n=1	n=2	n=3	n=4
		BL	0	0.024321	0.018085	0.010547	0.015244		BL	0	15.4488	17.5438	17.5956	7.57681		BL	0	1	1	1	1		BL	0	1	1	1	1		BL	0	51.4949	66.2736	74.2017	67.2879		87.3581	114.073	123.323	112.579		108.358	145.001	149.987	143.862
		30min + ita	30	0.422305	0.458908	0.508461	0.505866		30min + ita	30	95.1927	59.5603	115.741	68.6752		30min + ita	30	0.944977	1.16919	1.39511	1.03406		30min + ita	30	36.2422	50.0233	73.6011	82.6654		30min + ita	30	78.8955	56.5431	96.3444	85.728		135.02	97.0387	161.073	143.64		153.272	121.24	180.976	166.459
		5min no ita	35	0.251643	0.552971	0.512148	0.425925		5min no ita	35	65.8725	84.7257	107.153	81.5719		5min no ita	35	0.685286	1.55976	1.49416	1.17305		5min no ita	35	15.4633	57.8823	72.3845	72.4475		5min no ita	35	71.3623	68.4626	100.394	102.85		120.694	119.376	169.575	173.187		135.43	146.698	190.271	202.457
		60min no ita	90	0.217768	0.406631	0.058161	0.189211		60min no ita	90	44.2616	74.4993	41.5415	36.6707		60min no ita	90	1.13408	2.52169	1.64071	1.71152		60min no ita	90	14.0586	61.6388	12.2806	21.7166		60min no ita	90	65.0551	94.8412	99.5663	104.368		115.48	170.226	169.092	177.737		131.833	197.409	200.548	215.037
		5min + ita	95		0.281204	0.117475	0.036686		5min + ita	95	0	77.6643	35.1881	29.8503		5min + ita	95		2.53032	1.67855	1.3993		5min + ita	95		37.1119	13.8673	7.78527		5min + ita	95		114.026	95.6064	107.528			171.118	165.297	176.441			208.963	198.517	217.429
		30min + ita	120	0.625221	0.429963	0.344468	0.493231		30min + ita	120	116.745	81.3328	115.959	100.804		30min + ita	120	2.75768	1.93091	2.14032	2.19091		30min + ita	120	82.7929	79.1087	53.2114	93.0067		30min + ita	120	85.9294	90.7635	116.147	97.246		157.034	161.598	198.877	167.484		190.786	188.651	220.991	213.238
		60min no ita	150	0.313754	0.308811	0.258749	0.303576		60min no ita	150	79.615	98.7929	114.988	64.4079		60min no ita	150	2.49799	3.09558	2.56409	2.60972		60min no ita	150	29.3207	57.2334	38.5264	59.4689		60min no ita	150	83.6863	116.237	91.075	100.959		153.844	206.793	164.554	175.699		186.397	245.876	202.395	223.827
		120min no ita	210	0.386676	0.376954	0.115953	0.059384		120min no ita	210	79.1248	78.2417	45.6096	22.5398		120min no ita	210	4.4588	4.69578	2.09298	3.57953		120min no ita	210	53.1362	69.5581	23.9235	18.0042		120min no ita	210	75.5791	87.189	76.2262	84.7968		143.449	165.325	138.142	151.228		181.602	205.167	180.495	197.975
		Two-Way Anova				Mean Diff.	95.00% CI of diff.	Below threshold?	Summary	Individual P Value
		Number of families	7		Succinate
		Number of comparisons per family	7		BL vs. 30min + ita	-70.25	-108.7 to -31.83	Yes	*	0.010107
		Alpha	0.05		BL vs. 5min no ita	-70.29	-96.10 to -44.48	Yes	**	0.003232
		Uncorrected Fisher's LSD			BL vs. 60min no ita	-34.7	-58.61 to -10.80	Yes	*	0.019088
					BL vs. 5min + ita	-21.13	-70.37 to 28.10	No	ns	0.2653
					BL vs. 30min + ita	-89.17	-116.6 to -61.73	Yes	**	0.001929
					BL vs. 60min no ita	-74.91	-103.8 to -46.03	Yes	**	0.003721
					BL vs. 120min no ita	-41.84	-80.23 to -3.450	Yes	*	0.04039
					Methylmalonate
					BL vs. 30min + ita	-0.000797	-0.002816 to 0.001222	No	ns	0.297935
					BL vs. 5min no ita	-0.001175	-0.005147 to 0.002797	No	ns	0.415937
					BL vs. 60min no ita	-0.004174	-0.008600 to 0.0002513	No	ns	0.05759
					BL vs. 5min + ita	-0.004774	-0.01182 to 0.002273	No	ns	0.100309
					BL vs. 30min + ita	-0.007796	-0.01322 to -0.002371	Yes	*	0.019616
					BL vs. 60min no ita	-0.01006	-0.01155 to -0.008571	Yes	***	0.000221
					BL vs. 120min no ita	-0.01619	-0.02822 to -0.004154	Yes	*	0.023413
					Itaconate
					BL vs. 30min + ita	-0.4568	-0.5312 to -0.3825	Yes	***	0.000292
					BL vs. 5min no ita	-0.4186	-0.6381 to -0.1992	Yes	**	0.008972
					BL vs. 60min no ita	-0.2009	-0.4250 to 0.02318	No	ns	0.064936
					BL vs. 5min + ita	-0.1305	-0.4349 to 0.1739	No	ns	0.206437
					BL vs. 30min + ita	-0.4562	-0.6360 to -0.2763	Yes	**	0.003973
					BL vs. 60min no ita	-0.2792	-0.3121 to -0.2463	Yes	***	0.000111
					BL vs. 120min no ita	-0.2177	-0.4833 to 0.04791	No	ns	0.079799
					Mesaconate
					BL vs. 30min + ita	-0.4227	-0.6345 to -0.2109	Yes	**	0.007898
					BL vs. 5min no ita	-0.3607	-0.6182 to -0.1033	Yes	*	0.020994
					BL vs. 60min no ita	-0.1775	-0.3749 to 0.01996	No	ns	0.064539
					BL vs. 5min + ita	-0.1136	-0.3284 to 0.1012	No	ns	0.150683
					BL vs. 30min + ita	-0.5714	-0.9317 to -0.2110	Yes	*	0.015009
					BL vs. 60min no ita	-0.3192	-0.4507 to -0.1877	Yes	**	0.004509
					BL vs. 120min no ita	-0.2997	-0.6180 to 0.01850	No	ns	0.057787
					Val
					BL vs. 30min + ita	-18.68	-66.03 to 28.66	No	ns	0.298082
					BL vs. 5min no ita	-31.91	-70.00 to 6.172	No	ns	0.075902
					BL vs. 60min no ita	-49.4	-80.65 to -18.16	Yes	*	0.015124
					BL vs. 5min + ita	-62.02	-93.40 to -30.64	Yes	*	0.013546
					BL vs. 30min + ita	-66.61	-92.67 to -40.56	Yes	**	0.003882
					BL vs. 60min no ita	-77.82	-109.4 to -46.24	Yes	**	0.00432
					BL vs. 120min no ita	-54.51	-82.96 to -26.05	Yes	**	0.008864
					Leu
					BL vs. 30min + ita	-24.86	-70.61 to 20.89	No	ns	0.182185
					BL vs. 5min no ita	-36.37	-73.80 to 1.050	No	ns	0.053581
					BL vs. 60min no ita	-48.8	-74.10 to -23.50	Yes	**	0.008696
					BL vs. 5min + ita	-54.29	-82.12 to -26.47	Yes	*	0.01389
					BL vs. 30min + ita	-61.91	-82.51 to -41.32	Yes	**	0.002422
					BL vs. 60min no ita	-65.89	-99.47 to -32.31	Yes	**	0.008284
					BL vs. 120min no ita	-40.2	-69.56 to -10.84	Yes	*	0.02233
					Ile
					BL vs. 30min + ita	-14.56	-40.99 to 11.86	No	ns	0.177748
					BL vs. 5min no ita	-20.95	-43.35 to 1.440	No	ns	0.058703
					BL vs. 60min no ita	-26.14	-41.64 to -10.65	Yes	*	0.012644
					BL vs. 5min + ita	-36.47	-70.18 to -2.748	Yes	*	0.043212
					BL vs. 30min + ita	-32.71	-44.45 to -20.96	Yes	**	0.003028
					BL vs. 60min no ita	-33.17	-54.70 to -11.65	Yes	*	0.016218
					BL vs. 120min no ita	-16.13	-31.70 to -0.5686	Yes	*	0.045778
