# Supplementary material for: In vivo itaconate tracing reveals degradation pathway and turnover kinetics
Source: Nat Metab. 2025 Sep 10;7(9):1781–90. doi: 10.1038/s42255-025-01363-1 (PMC12460153; doi:10.1038/s42255-025-01363-1)
Supplement: Supplementary file 3 — Source data and statistical source data. [file 42255_2025_1363_MOESM3_ESM.xlsx]

## Sheet: Rawdata_Figure_2_Ita_invivo
FIGURE 2
Fig 2a
	itaconate plasma	Time (min)
		0	0.00278	0.00044	0.00048	0.00043							Ordinary one-way ANOVA
		15	1.40274	4.88641	0.71912	4.41936	2.73546	2.71098	1.84705	2.38486	0.87838			Uncorrected Fisher's LSD	Summary	Individual P Value
		30	0.53307	0.70483	0.16416	1.31824								0min vs. 15min	**	0.001108
		45	0.23172	0.16694	0.02622	0.38569								0min vs. 30min	ns	0.367434
														0min vs. 45min	ns	0.367434
Fig 2b
	succinate plasma	Time (min)											Ordinary one-way ANOVA
		0		17.33	55.4	69.58								Uncorrected Fisher's LSD	Summary	Individual P Value
		15	65.52	473.42	44.8	149.05	331.98	138.43	75.01	188.59	44.14			0min vs. 15min	ns	0.106371
		30	38.43	51.11	23.4	72.08								0min vs. 30min	ns	0.98849
		45	84.98	114.73	29.65	53.1								0min vs. 45min	ns	0.777476
Fig 2c	plasma levels
			0min				15min									30min				45min					Two-way ANOVA	Ordinary					Uncorrected Fisher's LSD	Below threshold?	Summary	Individual P Value
		Cit	391.02	277.79	251.63	277.58	315.03	368.2	318.17	314.46	609.93	479.38	438.35	608.47	262.75	256.57	317.37	221.09	456.89	441.51	376.14	371.9	572.82		Alpha	0.05		Number of families	7		Cit
		aKG	78.09	104.36	100.35	103.73	156.61	88.6	172.59	71.02	327.56	253.27	192.49	288.42	150.23	134.21	151.82	107.62	211.84	126.07	127.88	107.83	181.35					Number of comparisons per family	3		0min vs. 15min	Yes	*	0.011862
		Suc		17.33	55.4	69.58	65.52	473.42	44.8	149.05	331.98	138.43	75.01	188.59	44.14	38.43	51.11	23.4	72.08	84.98	114.73	29.65	53.1					Alpha	0.05		0min vs. 30min	No	ns	0.795921
		Fum	13.63	3.93	4.11	5.87	11.89	24.55	15.77	15.61	45.01	20.6	16.71	26	19.95	19.89	13.95	16.13	17.83	10.97	10.07	12.64	16.23								15min vs. 30min	Yes	*	0.026093
		Mal	70.56	39.41	37.67	57.1	64.65	177.83	57.14	118.47	407.18	189.91	107.04	198.31	57.82	69.69	58.8	32.69	109.19	74.97	91.86	64.13	132.04
		Asp	5.79	5.29	5.65	6.7	7.18	13.96	12.14	6.05	5.98	4.91	8.71	9.15	11.07	10.77	4.88	7.32	7.23	7.59	8.96	9.25	8.54								aKG
		Glu	27.09	16.67	15.93	22.06	16.56	59.78	27.25	29.86	29.58	16.33	22.74	28.15	19.67	23.42	12.67	20.47	21.43	19.16	23.08	34.5	33.18								0min vs. 15min	Yes	*	0.039114
																															0min vs. 30min	No	ns	0.294714
																															15min vs. 30min	No	ns	0.396525
																															Suc
																															0min vs. 15min	Yes	*	0.015715
																															0min vs. 30min	No	ns	0.983245
																															15min vs. 30min	Yes	**	0.007021
																															Fum
																															0min vs. 15min	No	ns	0.736469
																															0min vs. 30min	No	ns	0.846806
																															15min vs. 30min	No	ns	0.912984
																															Mal
																															0min vs. 15min	Yes	*	0.023055
																															0min vs. 30min	No	ns	0.752847
																															15min vs. 30min	No	ns	0.05558
																															Asp
																															0min vs. 15min	No	ns	0.947107
																															0min vs. 30min	No	ns	0.974081
																															15min vs. 30min	No	ns	0.977574
																															Glu
																															0min vs. 15min	No	ns	0.868477
																															0min vs. 30min	No	ns	0.985603
																															15min vs. 30min	No	ns	0.8518
Fig 2d	itaconate urine	Time (min)						Ordinary one-way ANOVA
		0	0.081048	0.015115	0.014187			Uncorrected Fisher's LSD	Below threshold?	Summary	Individual P Value
		15	0.013575	28.4265	0.0300809	24.9619		0min vs. 15min	No	ns	0.137497
		45	11.2864	16.7848	20.1456			0min vs. 30min	No	ns	0.100968
								0min vs. 45min	No	ns	0.742645
Fig 2e	Label (1-M0) plasma metabolites
			0min				15min									30min				45min					Two-way ANOVA			Number of families	8		Uncorrected Fisher's LSD	Below threshold?	Summary	Individual P Value
		Ita	0	0	0	0	96.84	96.28	96.04	96.18	96.08	96.42	96.81	96.44	96.22	96.9	96.95	92.66	96.85	96.58	96.97	85.03	96.93		Alpha	0.05		Number of comparisons per family	3		Ita
		Cit	0.15	0.67	0.61	0.44	3.23	11.42	2.89	11.87	4.94	4.45	2.89	4.18	2.05	2.55	3.13	2.4	2.83	4.01	3.57	2.3	4.33					Alpha	0.05		15min vs. 30min	No	ns	0.7182
		aKG	-0.11	-0.23	-0.28	-0.3	9.7	0.82	6.97	1.54	5.45	7.99	7.86	7.73	7.97	8.81	7.68	4.91	9.47	5.3	6.37	1.88	9.74								15min vs. 45min	No	ns	0.0906
		Suc	0.32	1.57	0.11	-0.06	13.02	2.41	9.72	3.05	5.64	10.11	11.26	10.88	12.33	12.12	11.53	5.66	12.01	5.58	3.89	1.77	8.41								30min vs. 45min	No	ns	0.2554
		Mal	-0.88	-0.67	-0.49	-0.39	3	0.11	2.56	0.12	1.56	2.8	2.24	3.32	3.12	4.95	2.95	1.62	3.98	4.05	4.78	1.33	6.19
		Ala	0.09	0.38	0.39	0.36	1.77	0.83	1.86	0.26	1.49	1.36	1.18	1.77	1.51	1.5	2.15	1.51	2.03	2.27	2.22	1.4	2.54								Cit
		Asp	-2.56	0.43	0.38	0.16	1.02	0.44	2.45	1.24	4.02	3.79	1.42	5.73	1.49	2.08	0.81	1.62	5.21	2.34	3.78	0.95	3.97								15min vs. 30min	No	ns	0.0778
		Glu	1.36	0.2	0.99	0.57	4.36	5.33	3.44	3.3	6.27	7.62	3.77	8.25	5.14	7.22	4.97	3.46	5.3	8.5	7.9	2.72	7.9								15min vs. 45min	No	ns	0.2271
																															30min vs. 45min	No	ns	0.6317
																															aKG
																															15min vs. 30min	No	ns	0.3086
																															15min vs. 45min	No	ns	0.7828
																															30min vs. 45min	No	ns	0.272
																															Suc
																															15min vs. 30min	No	ns	0.2701
																															15min vs. 45min	Yes	*	0.0104
																															30min vs. 45min	Yes	**	0.0021
																															Mal
																															15min vs. 30min	No	ns	0.3811
																															15min vs. 45min	No	ns	0.1741
																															30min vs. 45min	No	ns	0.6789
																															Ala
																															15min vs. 30min	No	ns	0.7527
																															15min vs. 45min	No	ns	0.5983
																															30min vs. 45min	No	ns	0.857
																															Asp
																															15min vs. 30min	No	ns	0.9836
																															15min vs. 45min	No	ns	0.8055
																															30min vs. 45min	No	ns	0.8479
																															Glu
																															15min vs. 30min	No	ns	0.9792
																															15min vs. 45min	No	ns	0.3127
																															30min vs. 45min	No	ns	0.3786
Fig 2f	Itaconate abundance in tissues
		Time (min)	Kidney					Brain					Lung					Spleen					Heart					Liver						Two-way ANOVA	Ordinary		Number of families	6		Uncorrected Fisher's LSD	Below threshold?	Summary	Individual P Value
		0	1.10157	2.81924	0.730123	0.510686		0.273987	1.15922	0.732043	0.731065		0.841454	0.89695	1.80486	1.19267		0.314255	0.450569	0.429728	0.317561		0.629885	2.11245	0.555043	1.28405		0.253823	0.331886	0.252094	0.409219			Alpha	0.05		Number of comparisons per family	3		Kidney
		15	131.129	199.116	107.16	148.942	211.477	18.8236	8.74956	36.1434	38.897	6.73585	357.07	199.972	237.318	457.032	125.181	9.5475	32.3986	23.4014	18.9142	20.8713	427.875	246.459	214.437	745.914	188.974	35.2825	36.5418	28.8949	51.9359	19.8434					Alpha	0.05		0 vs. 15	Yes	**	0.001487
		45	53.7204	107.932	76.305	9.45445		0.924947	3.7938	0.90142	0.446618		12.1013	19.3796	15.5178	5.41928		2.49118	5.75682	4.21469	1.83134		10.4772	14.99	12.4208	3.62964		2.38273	3.93621	1.77091	1.12229									0 vs. 45	No	ns	0.231411
																																								15 vs. 45	Yes	*	0.044131
																																								Brain
																																								0 vs. 15	No	ns	0.65795
																																								0 vs. 45	No	ns	0.987428
																																								15 vs. 45	No	ns	0.66998
																																								Lung
																																								0 vs. 15	Yes	****	<0.000001
																																								0 vs. 45	No	ns	0.812719
																																								15 vs. 45	Yes	****	<0.000001
																																								Spleen
																																								0 vs. 15	No	ns	0.665486
																																								0 vs. 45	No	ns	0.949349
																																								15 vs. 45	No	ns	0.71472
																																								Heart
																																								0 vs. 15	Yes	****	<0.000001
																																								0 vs. 45	No	ns	0.854371
																																								15 vs. 45	Yes	****	<0.000001
																																								Liver
																																								0 vs. 15	No	ns	0.474688
																																								0 vs. 45	No	ns	0.968423
																																								15 vs. 45	No	ns	0.500695
Fig 2g	suc/fum ratio in tissues
			0 min				15min					45min
		Kidney	1.17443	0.746917	0.641051	2.81793	5.2656	5.21813	6.19849	7.78213	6.43871	2.04822	2.62434	2.05101	1.11075		Two-way ANOVA	Ordinary		Number of families	6		Uncorrected Fisher's LSD	Below threshold?	Summary	Individual P Value
		Liver	1.20521	0.468446	0.500011	0.544424	1.58913	0.764449	1.59896	1.39918	1.37335		0.504357	0.254564	0.455103		Alpha	0.05		Number of comparisons per family	3		Kidney
		Heart	2.73185	5.67953	3.88114	6.70459	5.10203	2.62271	4.44717	10.151	2.33123	1.95477	0.559252	1.76365	3.58204					Alpha	0.05		0 min vs. 15min	Yes	****	<0.0001
		Lung	0.98421	1.08735	0.849364	1.52825	3.16738	1.76428	2.80008	3.62892	1.85147	0.975224	1.30899	0.872175	1.43634								0 min vs. 45min	No	ns	0.4504
		Brain	0.254168	0.81898	0.70691	0.623393	0.498079	0.733667	0.350997	1.1165	0.765597	0.339029	0.20549	0.330476	0.635192								15min vs. 45min	Yes	****	<0.0001
		Spleen	4.9008	2.35685	3.77999	2.65	3.73552	3.51745	5.7258	4.44791	3.29958	2.9956	1.72892	3.62815	2.3709
																							Liver
																							0 min vs. 15min	No	ns	0.3884
																							0 min vs. 45min	No	ns	0.7537
																							15min vs. 45min	No	ns	0.264
																							Heart
																							0 min vs. 15min	No	ns	0.8135
																							0 min vs. 45min	Yes	**	0.001
																							15min vs. 45min	Yes	***	0.0003
																							Lung
																							0 min vs. 15min	No	ns	0.0504
																							0 min vs. 45min	No	ns	0.9647
																							15min vs. 45min	No	ns	0.0558
																							Brain
																							0 min vs. 15min	No	ns	0.9047
																							0 min vs. 45min	No	ns	0.7831
																							15min vs. 45min	No	ns	0.682
																							Spleen
																							0 min vs. 15min	No	ns	0.3488
																							0 min vs. 45min	No	ns	0.3624
																							15min vs. 45min	No	ns	0.0608
Fig 2h	Label on citrate tissues
			15min					45min					Test details						Below threshold?	P value
		Liver	28.37	13.26	19.62	17.45	30.24	20.34	7.41	8.73	5.17		Test name	Unpaired t test				Liver	Yes	0.047328
		Kidney	13.74	24.08	16.29	23.56	20.95	17.9	9.37	20.57	27.86		Variance assumption	Individual variance for each row				Kidney	No	0.849943
		Lung	8.34	4.48	7.26	3.95	6.01	3.97	2.69	3.2	4.31		Multiple comparisons	Set P value threshold				Lung	Yes	0.041303
		Heart	9.45	3.34	7.58	3.47	4.23	1.64	0.14	1.82	2.93		Method	No correction for multiple comparisons				Heart	Yes	0.03132
		Brain	2.59	1.72	0.64	1.89	1.94	3.19	3.37	3.19	3.64		Alpha	0.05				Brain	Yes	0.003562
		Spleen	1.31	2.4	1.52	1.39	2.24	2.05	1.53	1.98	1.95							Spleen	No	0.71561
Fig 2i	M2 Label on citrate tissues	Time (min)	Kidney					Brain					Lung					Spleen					Heart					Liver
		0	0.71	1.35	0.84	1.38		0.58	0.42	0.79	0.41		0.46	0.66	0.21	0.5		0.35	0.73	0.71	0.29		0.1	0.54	0.43	0.85		0.45	-0.3	-0.27	1.31
		15	13.53	16.25	14.56	10.22	16.63	0.51	1.33	0.94	0.89	1.05	1.01	1.91	1.88	1.35	1.95	0.92	0.67	1.07	0.52	1.4	1.67	1.35	2.15	1.19	1.7	18.14	14.48	23.39	25.29	11.11
		45	12.39	17.3	10.51	5.43		1.36	1.91	1.27	0.96		1.6	2.01	1.83	1.55		1.12	1.07	1.26	0.76		1.02	1.39	0.91	1.06		0.75	4	14.16	6.36
