# Supplementary material for: In vivo itaconate tracing reveals degradation pathway and turnover kinetics
Source: Nat Metab. 2025 Sep 10;7(9):1781–90. doi: 10.1038/s42255-025-01363-1 (PMC12460153; doi:10.1038/s42255-025-01363-1)
Supplement: Supplementary file 4 — Source data and statistical source data. [file 42255_2025_1363_MOESM4_ESM.xlsx]

## Sheet: Rawdata_Figure_3_Ita_invivo
FIGURE 3
Fig 3 a-k																	Test details
	Liver		15min				45 min							Below threshold?	P value		Test name	Unpaired t test
	Cit	M0	0.8038	0.8255	0.6976	0.7163	0.8674	0.7966	0.9259	0.9127	0.9483		M0	Yes	0.047328		Variance assumption	Individual variance for each row
		M1	0.0018	0.0118	0.0241	0.0031	0.0134	0.0166	0.0073	0.0123	0.0148		M1	No	0.708413		Multiple comparisons	Set P value threshold
		M2	0.1987	0.1562	0.2634	0.2752	0.1234	0.2131	0.0892	0.066	0.0466		M2	No	0.071372		Method	No correction for multiple comparisons
		M3	-0.0003	0.0055	0.0124	-0.0045	0.0032	0.0011	-0.0039	0.002	0.0019		M3	No	0.41562		Alpha	0.05
		M4	-0.0129	-0.0028	-0.0033	0.0012	-0.0089	-0.034	-0.0238	-0.0039	-0.0138		M4	No	0.070337
		M5	0.0014	0.0017	0.0013	0.001	0	0.001	0.0032	-0.0021	0.0005		M5	No	0.683543
		M6	0.0074	0.0014	0.0029	0.0066	0.0009	0.0028	0.0018	0.0033	0.0012		M6	No	0.352859
	aKG	M0	0.968	0.9325	0.8631	0.8875	0.9451	0.9209	0.9801	0.9891	0.9788		M0	No	0.104551
		M1	-0.0075	0.0064	0.0112	-0.0012	0.0081	0.0091	0.0062	0.0151	0.0037		M1	No	0.28445
		M2	0.0373	0.0543	0.1278	0.1018	0.044	0.0665	0.0173	0.0062	0.0198		M2	No	0.091124
		M3	-0.0011	0.0015	-0.0055	0.0004	-0.0003	0.0013	-0.0044	-0.009	-0.0024		M3	No	0.296403
		M4	-0.0011	0.0007	0.0002	0.0009	0.001	-0.0019	0.0012	-0.0023	-0.0003		M4	No	0.202519
		M5	0.0015	0.0031	0.0006	0.0064	0.0008	-0.0012	-0.0005	0.0008	0.0006		M5	No	0.087353
	Glu	M0	0.9362	0.8968	0.8543	0.8875	0.9116	0.9165	0.9493	0.9512	0.9408		M0	Yes	0.041002
		M1	0.0185	0.0219	0.022	0.0075	0.0218	0.0215	0.028	0.0174	0.0216		M1	No	0.340498
		M2	0.0248	0.0493	0.0913	0.061	0.0393	0.0374	0.0155	0.01	0.0181		M2	Yes	0.048395
		M3	-0.0015	0.0009	0.0039	0.0006	-0.0001	0.0007	-0.0018	-0.0003	-0.0002		M3	No	0.32845
		M4	0.0188	0.0276	0.0254	0.0364	0.0246	0.0221	0.0078	0.0198	0.018		M4	No	0.058348
		M5	0.003	0.0033	0.0025	0.0059	0.0025	0.0012	0.0009	0.0016	0.0012		M5	Yes	0.018951
	Suc	M0	0.9904	0.953	0.8921	0.9826	0.9491	0.9785	0.991	0.9726	0.976		M0	No	0.232339
		M1	0.0053	0.0156	0.0382	0.0016	0.0204	0.0103	0.0055	0.018	0.0139		M1	No	0.593662
		M2	0.0045	0.0283	0.0653	0.0141	0.0287	0.0154	0.0041	0.0097	0.0102		M2	No	0.167238
		M3	-0.0011	0.002	0.0043	-0.0001	0.0013	-0.0029	-0.0006	-0.0004	0.0001		M3	No	0.106355
		M4	0.001	0.0013	0.0004	0.002	0.0007	-0.0014	0.0001	0.0001	0		M4	Yes	0.01788
	Fum	M0	0.9607	0.9292	0.889	0.9388	0.9274	0.9407	0.9613	0.944	0.9468		M0	No	0.206391
		M1	0.0132	0.0303	0.036	0.0144	0.0302	0.0257	0.0249	0.0186	0.0319		M1	No	0.939263
		M2	0.0195	0.033	0.0597	0.0342	0.0345	0.0274	0.0125	0.0264	0.0175		M2	No	0.099676
		M3	0.0006	0.0033	0.0056	0.0014	0.0024	0.001	0	0.0022	0.0017		M3	No	0.220247
		M4	0.0065	0.0049	0.0108	0.0118	0.0058	0.0054	0.0016	0.0092	0.0026		M4	No	0.177961
	Asp	M0	0.997	0.9762	0.9546	0.994	0.9744	0.9798	0.9872	0.9963	0.9804		M0	No	0.496311
		M1	0.0002	0.0041	0.0157	-0.0003	0.0104	0.009	0.0091	-0.0013	0.0109		M1	No	0.83798
		M2	0.0012	0.0151	0.0241	0.0022	0.0121	0.0096	0.0034	0.0024	0.007		M2	No	0.325112
		M3	0.0001	0.0028	0.0036	0.0007	0.0007	0.0004	-0.0005	0.0011	0.0005		M3	No	0.188017
		M4	0.0006	0.0003	0.0006	0.0012	0.0009	0.0001	0.0002	-0.0003	0.0004		M4	Yes	0.024131
	Mal	M0	0.9946	0.9574	0.929	0.9901	0.9548	0.9706	0.9837	0.9856	0.9689		M0	No	0.42893
		M1	-0.0002	0.0169	0.0235	0.0006	0.0203	0.0119	0.0105	0.0045	0.0185		M1	No	0.892786
		M2	0.0023	0.0212	0.0374	0.0072	0.0226	0.0158	0.0057	0.0026	0.0103		M2	No	0.242761
		M3	0.0014	0.003	0.007	0.0003	0.001	0.0007	-0.0006	0.0012	0.0012		M3	No	0.216783
		M4	0.0012	0.001	0.0023	0.0014	0.001	0.0005	0.0001	0.0043	0.0007		M4	No	0.982869
	Ala	M0	0.9757	0.9739	0.956	0.9758	0.9753	0.9748	0.9771	0.987	0.9796		M0	No	0.13781
		M1	0.0143	0.0122	0.0195	0.0121	0.0133	0.0142	0.0163	0.009	0.0115		M1	No	0.486891
		M2	0.0039	0.0053	0.0065	0.004	0.005	0.0057	0.0055	0.0027	0.0044		M2	No	0.665793
		M3	0.0059	0.0083	0.0181	0.008	0.0063	0.0052	0.0011	0.001	0.0043		M3	No	0.050093
	Pyr	M0	0.9782	0.9742	0.9704	0.9796	0.9748	0.9694	0.9825	0.977	0.9719		M0	No	0.941206
		M1	0.0136	0.0128	0.0108	0.0106	0.014	0.0219	0.0125	0.0152	0.0184		M1	Yes	0.049298
		M2	0.0032	0.0068	0.0048	0.0023	0.0067	0.0057	0.003	0.0049	0.0055		M2	No	0.99005
		M3	0.0049	0.0062	0.0143	0.0077	0.0045	0.003	0.0017	0.0029	0.0041		M3	No	0.061836
	Lac	M0	0.9807	0.9778	0.9884	0.9771	0.9648	0.9869	0.9902	0.9893	0.9887		M0	Yes	0.039534
		M1	0.0094	0.0107	0.0047	0.0105	0.0133	0.0059	0.006	0.0074	0.0032		M1	No	0.054283
		M2	0.0028	0.0055	0.0014	0.0043	0.0041	0.0034	0.0022	0.0024	0.0036		M2	No	0.426325
		M3	0.0072	0.0062	0.0058	0.0082	0.0181	0.0037	0.0015	0.0009	0.0045		M3	Yes	0.048419
	Ita	M0	0.03	0.0322	0.0304	0.03	0.0337	0.0742	0.1136	0.0709	0.0523		M0	Yes	0.004592
		M1	0.0021	0.0016	0.0017	0.002	0.0015	0.0284	0.0544	0.0135	0.0093		M1	Yes	0.028517
		M2	0.0016	0.0016	0.0015	0.0014	0.0016	0.0038	0.0034	0.0022	0.0034		M2	Yes	0.001012
		M3	0.0027	0.0028	0.0027	0.0031	0.0028	0.0024	0.0024	0.0028	0.0027		M3	No	0.086739
		M4	0.0316	0.0367	0.0334	0.0328	0.0344	0.0795	0.1207	0.0665	0.059		M4	Yes	0.005678
		M5	0.9172	0.9108	0.9164	0.9164	0.9159	0.8012	0.7004	0.8301	0.8604		M5	Yes	0.00634
Fig 3l
		0min ita				15 min ita					45min ita						Two-way ANOVA	Ordinary			Below threshold?	Summary	Individual P Value
	Itaconyl-CoA	0	0	0	0	113.926	57.6986	49.0166	77.3053	202.053	15.4199	29.3997	15.2245	0			Number of families	3		Itaconyl-CoA
	Acetyl-CoA	67.434	59.4654	59.8223	53.1058	92.5621	77.5993	60.1716	175.77	93.8969		71.2647	27.1752	131.896			Number of comparisons per family	3		0min ita vs. 15min ita	Yes	***	0.000754
	Acetyl-Carnitine	43.6694	66.5608	28.75	33.6078	40.558	137.363	60.4717	110.283	151.324	165.558	101.558	57.7804	105.423			Alpha	0.05		0min ita vs. 45min ita	No	ns	0.595924
																	Uncorrected Fisher's LSD			15min ita vs. 45min ita	Yes	**	0.003319
																				Acetyl-CoA
																				0min ita vs. 15min ita	No	ns	0.142456
																				0min ita vs. 45min ita	No	ns	0.582279
																				15min ita vs. 45min ita	No	ns	0.42845
																				Acetyl-Carnitine
																				0min ita vs. 15min ita	Yes	*	0.040845
																				0min ita vs. 45min ita	Yes	*	0.028742
																				15min ita vs. 45min ita	No	ns	0.777373
Fig 3m
		15 min ita					45min ita						Below threshold?	P value		Test details
	Itaconyl-CoA	86.34	74.88	59.84	70.23	85.32	0	0	0	0		Itaconyl-CoA				Test name	Unpaired t test
	Acetyl-CoA	16	16	27	24	16	9	10	9	7		Acetyl-CoA	Yes	0.005062		Variance assumption	Individual variance for each row
	Acetyl-Carnitine	11	10	29	25	9	2	2	3	1		Acetyl-Carnitine	Yes	0.017775		Multiple comparisons	Set P value threshold
