# Supplementary material for: In vivo itaconate tracing reveals degradation pathway and turnover kinetics
Source: Nat Metab. 2025 Sep 10;7(9):1781–90. doi: 10.1038/s42255-025-01363-1 (PMC12460153; doi:10.1038/s42255-025-01363-1)
Supplement: Supplementary file 5 — Source data and statistical source data. [file 42255_2025_1363_MOESM5_ESM.xlsx]

## Sheet: Rawdata_Figure_4_Ita_invivo
FIGURE 4
Fig 4a	Huh7 and HepG2		Itaconate			Mesaconate			Citramalate			Citrate			Palmitate
	Label (1-M0)	HepG2 (1mM 13C ita)	99.91	99.91	99.91	99.52	99.5	99.51	96.6	96.85	96.82	0.1	0.17	0.06	0.4	0.1	3.81
		HepG2 (10mM 13C ita)	99.88	99.92	99.94	99.71	99.68	99.63	99.66	99.58	99.65	1.44	1.34	3.19	-0.36	-0.48	0.62
		Huh7 (1mM 13C ita)	99.69	99.58	99.7	98.95	98.99	98.91	95.75	95.24	91.48	0.01	-0.28	0.15	-0.1	-0.42	-0.07
		Huh7 (10mM 13C ita)	99.9	99.91	99.91	99.14	99.37	99.39	99.59	99.12	99.24	1.77	0.96	1.35	0.62	0.05	-0.1
Fig 4b	HEK293	Time (min)	Itaconate			Mesaconate			Citramalate			Citrate
	Label (1-M0)	0	0	0	0	0	0	0	0	0	0	0.45	0.37	0.04
		15	96.95	96.94	97.01	94.5	95.25	95.22	63.28	63.85	49.24	0.38	0.37	1.01
		30	97.03	97.01	96.96	95.63	94.52	94.6	60.87	64.44	59.59	0.67	0.57	0.57
		120	96.97	96.98	96.93	96.6	96.29	96.25	78.74	76.39	70.12	1.13	0.97	0.82
Fig 4c		Time (min)	Mesaconate										ANOVA summary		Uncorrected Fisher's LSD		Below threshold?	Summary	Individual P Value
		0	0.54	0.02	0.03	0.03							Alpha	0.05	0min vs. 15min		Yes	**	0.006729
		15	13.46	105.49	9.18	57.08	53.38	43.28	17.74	53.57	11.59				0min vs. 30min		No	ns	0.513305
		30	11.32	10.77	3.73	15.94									0min vs. 45min		No	ns	0.587834
		45	10.46	7.91	1.89	14.4
Fig 4d		Time (min)	Citramalate										ANOVA summary		Uncorrected Fisher's LSD
		0	1.3616	0.280099	0.375202	0.368595							Alpha	0.05	0min vs. 15min		Yes	*	0.020285
		15	9.00332	88.6098	25.1698	5.12939	27.8384	13.6779	74.1332	43.5818	7.26114				0min vs. 30min		No	ns	0.766547
		30	3.52557	5.27472	1.99078	9.40779									0min vs. 45min		No	ns	0.840959
		45	4.10544	3.21501	2.0481	5.04804
Fig 4e	MID mesacoante		15min									30min				45min					Two-way ANOVA	Ordinary	Uncorrected Fisher's LSD		Below threshold?	Summary	Individual P Value
		M0	0.0367	0.0297	0.0549	0.0284	0.0349	0.0301	0.0346	0.0471	0.0293	0.0382	0.037	0.095	0.0368	0.0362	0.0339	0.1263	0.0337		Alpha	0.05
		M1	-0.0024	-0.0003	-0.0016	0	-0.0005	-0.0007	-0.002	-0.0005	0.0007	0.0017	-0.003	-0.007	0.0013	-0.0022	-0.0027	-0.0109	-0.0009				M0
		M2	0.0009	0.0001	0.0003	0	0.0001	0.0001	0.0012	0.0003	0.0003	0.0005	0.0003	0.0012	-0.0004	-0.0008	-0.0011	-0.0006	-0.0007				15min 13C ita vs. 30min 13C ita		No	ns	0.074735
		M3	0.0038	0.0029	0.0039	0.0032	0.0028	0.0031	0.003	0.0027	0.0029	0.0036	0.0043	0.0027	0.0031	0.0038	0.0039	0.0054	0.0034				15min 13C ita vs. 45min 13C ita		Yes	*	0.015366
		M4	0.0325	0.0324	0.0301	0.0323	0.0322	0.0323	0.0315	0.0318	0.0325	0.0534	0.0313	0.0287	0.0313	0.0319	0.0315	0.0255	0.0322				30min 13C ita vs. 45min 13C ita		No	ns	0.570791
		M5	0.9226	0.9223	0.9023	0.9268	0.9205	0.928	0.9221	0.9102	0.9258	0.895	0.9227	0.8715	0.9215	0.9229	0.9276	0.8443	0.9249
																							M1
																							15min 13C ita vs. 30min 13C ita		No	ns	0.91356
																							15min 13C ita vs. 45min 13C ita		No	ns	0.69746
																							30min 13C ita vs. 45min 13C ita		No	ns	0.811701
																							M2
																							15min 13C ita vs. 30min 13C ita		No	ns	0.996925
																							15min 13C ita vs. 45min 13C ita		No	ns	0.892706
																							30min 13C ita vs. 45min 13C ita		No	ns	0.906144
																							M3
																							15min 13C ita vs. 30min 13C ita		No	ns	0.974123
																							15min 13C ita vs. 45min 13C ita		No	ns	0.909741
																							30min 13C ita vs. 45min 13C ita		No	ns	0.945166
																							M4
																							15min 13C ita vs. 30min 13C ita		No	ns	0.625905
																							15min 13C ita vs. 45min 13C ita		No	ns	0.845956
																							30min 13C ita vs. 45min 13C ita		No	ns	0.5625
																							M5
																							15min 13C ita vs. 30min 13C ita		Yes	*	0.046912
																							15min 13C ita vs. 45min 13C ita		No	ns	0.082756
																							30min 13C ita vs. 45min 13C ita		No	ns	0.825057
			15min									30min				45min					Two-way ANOVA	Ordinary		Uncorrected Fisher's LSD	Below threshold?	Summary	Individual P Value
Fig 4f	MID citramalate	M0	0.0608	0.0195	0.0792	0.0907	0.0418	0.0596	0.0101	0.0338	0.082	0.3375	0.1357	0.3649	0.1091	0.3339	0.3378	0.8299	0.2418		Alpha	0.05
		M1	0.0005	0.006	0.0033	-0.0254	0.0059	-0.0008	0.0064	0.0049	0.0192	0.0036	-0.0162	-0.0497	-0.0112	0.0033	-0.0014	-0.0321	-0.0064				M0
		M2	-0.0078	0.0024	0.003	-0.0064	0.0019	-0.007	0.0014	0.0021	0.0026	-0.0045	-0.0173	-0.0444	-0.0066	-0.0027	-0.0034	0.0088	-0.0003				15min vs. 30min		Yes	***	0.000171
		M3	0.0001	0.0026	0.0029	0.0027	0.0017	0.0001	0.0027	0.0031	-0.0074	-0.0009	0.0031	0.0085	-0.0004	-0.0133	-0.0093	-0.0211	-0.0013				15min vs. 45min		Yes	****	<0.000001
		M4	0.0193	0.0254	0.0223	0.0064	0.02	0.0264	0.0254	0.0285	0.0196	0.0339	0.0117	0.0027	0.0135	0.0014	0.0139	-0.0013	0.0202				30min vs. 45min		Yes	***	0.000499
		M5	0.9213	0.9411	0.8839	0.9627	0.9292	0.916	0.9577	0.9318	0.9064	0.5984	0.8667	0.8314	0.9142	0.6897	0.655	0.2325	0.7422
																							M1
																							15min vs. 30min		No	ns	0.660338
																							15min vs. 45min		No	ns	0.808217
																							30min vs. 45min		No	ns	0.867098
																							M2
																							15min vs. 30min		No	ns	0.711477
																							15min vs. 45min		No	ns	0.975023
																							30min vs. 45min		No	ns	0.733141
																							M3
																							15min vs. 30min		No	ns	0.972233
																							15min vs. 45min		No	ns	0.794656
																							30min vs. 45min		No	ns	0.801996
																							M4
																							15min vs. 30min		No	ns	0.897617
																							15min vs. 45min		No	ns	0.782614
																							30min vs. 45min		No	ns	0.900386
																							M5
																							15min vs. 30min		Yes	**	0.008887
																							15min vs. 45min		Yes	****	<0.000001
																							30min vs. 45min		Yes	***	0.000112
Fig 4g	Mesaconate abundances
			0min					15min					45min
		Kidney	0.801037	0.063161	0.035162	0.024234		2.72198	7.82902	4.03233	3.15062	6.56713	6.48815	9.50351	8.05487	5.16514				Two-way ANOVA	Ordinary	Uncorrected Fisher's LSD		Below threshold?	Summary	Individual P Value
		Heart	0.075399	0.091819	0.060502	0.084728		3.17981	3.39644	2.92382	5.96302	3.30754	1.46913	4.08121	3.17668	1.16717				Alpha	0.05
		Lung	0.094071	0.087271	0.11577	0.054401		1.76155	2.06264	1.91041	2.53152	1.3789	1.25608	1.24318	1.41319	0.997761						Kidney
		Liver	0.053183	0.031	0.018181	0.011845		0.414542	1.07691	2.16482	0.747407	1.11277	0.666415	0.725261	0.815974	0.37376						0min vs. 15min		Yes	****	<0.000001
		Spleen	0.025921	0.026341	0.241313	0.204247		0.0447	0.142426	0.087458	0.077239	0.149384	0.064875	0.104924	0.103041	0.077005						0min vs. 45min		Yes	****	<0.000001
		Brain	0.02096	0.067268	0.039969	0.023139		0.101962	0.155601	0.393677	0.258392	0.189092	0.127314	0.30614	0.114521	0.093655						15min vs. 45min		Yes	****	0.0001
																						Heart
																						0min vs. 15min		Yes	****	<0.000001
																						0min vs. 45min		Yes	***	0.000264
																						15min vs. 45min		Yes	*	0.032764
																						Lung
																						0min vs. 15min		Yes	**	0.002605
																						0min vs. 45min		No	ns	0.069938
																						15min vs. 45min		No	ns	0.235953
																						Liver
																						0min vs. 15min		No	ns	0.071579
																						0min vs. 45min		No	ns	0.321969
																						15min vs. 45min		No	ns	0.43755
																						Spleen
																						0min vs. 15min		No	ns	0.967173
																						0min vs. 45min		No	ns	0.952436
																						15min vs. 45min		No	ns	0.982671
																						Brain
																						0min vs. 15min		No	ns	0.757284
																						0min vs. 45min		No	ns	0.843357
																						15min vs. 45min		No	ns	0.919674
Fig 4h	Citramalate abundances
			0min					15min					45min							Two-way ANOVA	Ordinary	Uncorrected Fisher's LSD		Below threshold?	Summary	Individual P Value
		Kidney	0.02046	0.02487	0.02881	0.02142		0.1284	0.20107	0.10432	0.17274	0.15631	0.09258	0.14131	0.10134	0.05775				Alpha	0.05
		Heart	0.03243	0.03154	0.02659	0.02552		0.26072	0.15053	0.12968	0.56907	0.10651	0.0502	0.07565	0.0539	0.02152						Kidney
		Lung	0.01676	0.02295	0.04105	0.01513		0.25595	0.24073	0.1989	0.36812	0.08925	0.04114	0.04681	0.0369	0.02544						0min vs. 15min		Yes	**	0.001514
		Liver	0.00398	0.00616	0.0053	0.00444		0.02771	0.04199	0.03025	0.04421	0.02093	0.00533	0.01358	0.01049	0.0094						0min vs. 45min		No	ns	0.073366
		Brain	0.01888	0.02596	0.02094	0.02565		0.03106	0.02734	0.05121	0.04284	0.03931	0.03244	0.02502	0.01876	0.0221						15min vs. 45min		No	ns	0.165619
		Spleen	0.00668	0.00825	0.00747	0.00441		0.01069	0.01979	0.01409	0.01446	0.01511	0.0058	0.01133	0.00714	0.00733
																						Heart
																						0min vs. 15min		Yes	****	<0.000001
																						0min vs. 45min		No	ns	0.603583
																						15min vs. 45min		Yes	****	6e-06
																						Lung
																						0min vs. 15min		Yes	****	2e-06
																						0min vs. 45min		No	ns	0.740037
																						15min vs. 45min		Yes	****	6e-06
																						Liver
																						0min vs. 15min		No	ns	0.471478
																						0min vs. 45min		No	ns	0.908091
																						15min vs. 45min		No	ns	0.549143
																						Brain
																						0min vs. 15min		No	ns	0.690341
																						0min vs. 45min		No	ns	0.966464
																						15min vs. 45min		No	ns	0.723224
																						Spleen
																						0min vs. 15min		No	ns	0.834431
																						0min vs. 45min		No	ns	0.976682
																						15min vs. 45min		No	ns	0.858545
Fig 4i	metabolite ratios
			15 min 13C labeled mesaconate					15min 13C labeled itaconate					15min 13C labeled citramalate					15min 13C labeled itaconate					15min 13C labeled citrate					15min 13C labeled itaconate
		Kidney	2.61854	7.5644	3.88354	3.01766	6.26439	126.382	191.748	103.345	143.401	203.907	0.103309	0.184606	0.09278	0.131802	0.14126	126.382	191.748	103.345	143.401	203.907	0.30758	0.86884	0.32907	0.23889	1.39966	126.382	191.748	103.345	143.401	203.907
		Liver	0.389297	1.03675	2.07671	0.717361	1.05457	34.0723	35.314	27.8114	50.1597	19.1607	0.022635	0.033198	0.024845	0.037465	0.014827	34.0723	35.314	27.8114	50.1597	19.1607	0.145892	0.275113	0.168796	0.216524	0.197041	34.0723	35.314	27.8114	50.1597	19.1607
