# Supplementary material for: In vivo itaconate tracing reveals degradation pathway and turnover kinetics
Source: Nat Metab. 2025 Sep 10;7(9):1781–90. doi: 10.1038/s42255-025-01363-1 (PMC12460153; doi:10.1038/s42255-025-01363-1)
Supplement: Supplementary file 6 — Source data and statistical source data. [file 42255_2025_1363_MOESM6_ESM.xlsx]

## Sheet: Rawdata_ExtFig1_Ita_invivo
EXTENDED FIGURE 1
Ext Fig 1b			1st infusion
			Parameter	Unit	average	s.e.m.
			t1/2	min	53.8184	18.0505	T1/2 - elimination halftime
			Cmax	mmol/L	0.498323	0.0274062	Cmx - maximal plasma concentration
			AUC 0-t	mmol/L*min	28.2932	3.45277	AUC - area under the curve
			2nd infusion
			Parameter	Unit	average	s.e.m.
			t1/2	min	85.0688	43.1775	T1/2 - elimination halftime
			Cmax	mmol/L	0.48764	0.0810946	Cmx - maximal plasma concentration
			AUC 0-t	mmol/L*min	35.7162	6.3208	AUC - area under the curve
Extended Fig. 1 c-t
			Ala [µM]					Gly [µM]					Ser [µM]					Val [µM]					Leu [µM]					Ile [µM]					Met [µM]					Thr [µM]					Phe [µM]					Asp [µM]
		Time (min)	n=1	n=2	n=3	n=4		n=1	n=2	n=3	n=4		n=1	n=2	n=3	n=4		n=1	n=2	n=3	n=4		n=1	n=2	n=3	n=4		n=1	n=2	n=3	n=4		n=1	n=2	n=3	n=4		n=1	n=2	n=3	n=4		n=1	n=2	n=3	n=4		n=1	n=2
	BL	0	281.776	381.28	525.63	492.827		224.274	251.74	302.892	285.72		166.568	203.609	232.04	248.735		108.358	145.001	149.987	143.862		87.3581	114.073	123.323	112.579		51.4949	66.2736	74.2017	67.2879		36.4973	48.8125	46.0847	54.3541		130.693	172.229	279.027	277.418		37.983	46.941	51.6868	43.3868		4.8341	4.94167
	30min + ita	30	379.613	381.739	563.302	486.288		305.43	217.4	343.971	305.397		218.891	160.533	283.65	267.543		153.272	121.24	180.976	166.459		135.02	97.0387	161.073	143.64		78.8955	56.5431	96.3444	85.728		43.0888	40.7153	51.5118	54.707		165.178	131.973	303.129	286.483		52.3586	39.934	58.6293	49.1644		7.14366	4.28946
	5min no ita	35	297.471	478.392	556.246	604.119		236.614	282.469	341.033	388.916		177.709	209.208	285.101	340.7		135.43	146.698	190.271	202.457		120.694	119.376	169.575	173.187		71.3623	68.4626	100.394	102.85		37.3349	47.6453	51.378	63.8644		137.549	168.119	319.246	364.498		46.5995	47.7996	60.5154	58.6444		6.29807	5.31071
	60min no ita	90	245.103	597.47	521.464	542.746		250.553	369.191	403.203	411.077		145	269.082	316.457	352.802		131.833	197.409	200.548	215.037		115.48	170.226	169.092	177.737		65.0551	94.8412	99.5663	104.368		33.3981	53.9062	51.8681	60.5482		125.859	222.502	331.834	367.931		44.8005	55.5318	60.6644	57.1991		4.29414	5.65179
	5min + ita	95		563.235	510.886	533.121			355.361	402.792	410.974			260.749	311.452	351.457			208.963	198.517	217.429			171.118	165.297	176.441			114.026	95.6064	107.528			58.436	51.446	61.8619			213.778	322.935	368.461			62.6646	61.55	59.6021			9.51618
	30min + ita	120	298.51	439.706	664.126	446.667		310.415	286.953	394.855	391.184		171.362	210.223	290.043	307.175		190.786	188.651	220.991	213.238		157.034	161.598	198.877	167.484		85.9294	90.7635	116.147	97.246		41.6128	49.9381	57.4195	59.9801		186.681	192.029	319.2	354.685		63.8417	55.803	83.3811	62.604		6.11906	7.41286
	60min no ita	150	257.287	524.811	670.218	429.151		278.08	381.752	366.243	397.739		141.55	263.529	285.287	299.96		186.397	245.876	202.395	223.827		153.844	206.793	164.554	175.699		83.6863	116.237	91.075	100.959		36.9051	57.8724	55.0481	61.4922		175.085	267.82	335.575	363.368		61.2818	70.1971	60.8052	73.2209		6.37989	12.2461
	120min no ita	210	266.002	342.157	475.406	410.814		265.593	290.661	382.021	409.656		131.905	166.658	284.127	251.685		181.602	205.167	180.495	197.975		143.449	165.325	138.142	151.228		75.5791	87.189	76.2262	84.7968		34.5333	42.301	51.5	52.5783		176.836	212.689	313.552	339.355		63.7081	65.2294	58.2605	79.4898		6.12878	6.47972
	Statistics:				Below threshold?	Summary	Individual P Value
				Ala
	Number of families	18		BL vs. 30min + ita	No	ns	0.268514
	Number of comparisons per family	7		BL vs. 5min no ita	No	ns	0.075119
	Alpha	0.05		BL vs. 60min no ita	No	ns	0.390162
	Uncorrected Fisher's LSD			BL vs. 5min + ita	No	ns	0.359157
				BL vs. 30min + ita	No	ns	0.358687
				BL vs. 60min no ita	No	ns	0.42966
				BL vs. 120min no ita	Yes	*	0.042491
				Gly
				BL vs. 30min + ita	No	ns	0.345143
				BL vs. 5min no ita	No	ns	0.102183
				BL vs. 60min no ita	Yes	*	0.026593
				BL vs. 5min + ita	Yes	**	0.005162
				BL vs. 30min + ita	Yes	*	0.013928
				BL vs. 60min no ita	Yes	*	0.016686
				BL vs. 120min no ita	Yes	*	0.038109
				Ser
				BL vs. 30min + ita	No	ns	0.439529
				BL vs. 5min no ita	No	ns	0.138772
				BL vs. 60min no ita	No	ns	0.126873
				BL vs. 5min + ita	Yes	*	0.026158
				BL vs. 30min + ita	No	ns	0.125651
				BL vs. 60min no ita	No	ns	0.180472
				BL vs. 120min no ita	No	ns	0.855199
				Val
				BL vs. 30min + ita	No	ns	0.298082
				BL vs. 5min no ita	No	ns	0.075902
				BL vs. 60min no ita	Yes	*	0.015124
				BL vs. 5min + ita	Yes	*	0.013546
				BL vs. 30min + ita	Yes	**	0.003882
				BL vs. 60min no ita	Yes	**	0.00432
				BL vs. 120min no ita	Yes	**	0.008864
				Leu
				BL vs. 30min + ita	No	ns	0.182185
				BL vs. 5min no ita	No	ns	0.053581
				BL vs. 60min no ita	Yes	**	0.008696
				BL vs. 5min + ita	Yes	*	0.01389
				BL vs. 30min + ita	Yes	**	0.002422
				BL vs. 60min no ita	Yes	**	0.008284
				BL vs. 120min no ita	Yes	*	0.02233
				Ile
				BL vs. 30min + ita	No	ns	0.177748
				BL vs. 5min no ita	No	ns	0.058703
				BL vs. 60min no ita	Yes	*	0.012644
				BL vs. 5min + ita	Yes	*	0.043212
				BL vs. 30min + ita	Yes	**	0.003028
				BL vs. 60min no ita	Yes	*	0.016218
				BL vs. 120min no ita	Yes	*	0.045778
				Met
				BL vs. 30min + ita	No	ns	0.770124
				BL vs. 5min no ita	No	ns	0.226227
				BL vs. 60min no ita	No	ns	0.211969
				BL vs. 5min + ita	Yes	*	0.025891
				BL vs. 30min + ita	No	ns	0.070122
				BL vs. 60min no ita	No	ns	0.052124
				BL vs. 120min no ita	No	ns	0.657384
				Thr
				BL vs. 30min + ita	No	ns	0.706731
				BL vs. 5min no ita	No	ns	0.210718
				BL vs. 60min no ita	No	ns	0.095541
				BL vs. 5min + ita	No	ns	0.067548
				BL vs. 30min + ita	Yes	*	0.02856
				BL vs. 60min no ita	Yes	**	0.009922
				BL vs. 120min no ita	Yes	**	0.004433
				Phe
				BL vs. 30min + ita	No	ns	0.340152
				BL vs. 5min no ita	No	ns	0.065201
				BL vs. 60min no ita	Yes	**	0.007795
				BL vs. 5min + ita	Yes	*	0.020776
				BL vs. 30min + ita	Yes	*	0.022148
				BL vs. 60min no ita	Yes	*	0.016329
				BL vs. 120min no ita	Yes	*	0.039911
				Asp
				BL vs. 30min + ita	No	ns	0.290885
				BL vs. 5min no ita	No	ns	0.05914
				BL vs. 60min no ita	No	ns	0.367651
				BL vs. 5min + ita	No	ns	0.131675
				BL vs. 30min + ita	No	ns	0.097295
				BL vs. 60min no ita	No	ns	0.105577
				BL vs. 120min no ita	No	ns	0.259344
				Pro
				BL vs. 30min + ita	No	ns	0.719072
				BL vs. 5min no ita	No	ns	0.583543
				BL vs. 60min no ita	No	ns	0.631814
				BL vs. 5min + ita	No	ns	0.912369
				BL vs. 30min + ita	No	ns	0.070627
				BL vs. 60min no ita	No	ns	0.298698
				BL vs. 120min no ita	Yes	*	0.01297
				His
				BL vs. 30min + ita	No	ns	0.375066
				BL vs. 5min no ita	No	ns	0.152014
				BL vs. 60min no ita	No	ns	0.110748
				BL vs. 5min + ita	No	ns	0.076224
				BL vs. 30min + ita	No	ns	0.055021
				BL vs. 60min no ita	Yes	*	0.017191
				BL vs. 120min no ita	Yes	*	0.028062
				Glu
				BL vs. 30min + ita	No	ns	0.172744
				BL vs. 5min no ita	Yes	**	0.002882
				BL vs. 60min no ita	No	ns	0.078877
				BL vs. 5min + ita	Yes	*	0.03515
				BL vs. 30min + ita	No	ns	0.080038
				BL vs. 60min no ita	No	ns	0.062848
				BL vs. 120min no ita	No	ns	0.097661
				Lys
				BL vs. 30min + ita	No	ns	0.578193
				BL vs. 5min no ita	No	ns	0.144196
				BL vs. 60min no ita	No	ns	0.403682
				BL vs. 5min + ita	No	ns	0.094751
				BL vs. 30min + ita	No	ns	0.559007
				BL vs. 60min no ita	No	ns	0.111086
				BL vs. 120min no ita	No	ns	0.200888
				Tyr
				BL vs. 30min + ita	No	ns	0.187699
				BL vs. 5min no ita	No	ns	0.103868
				BL vs. 60min no ita	Yes	*	0.027993
				BL vs. 5min + ita	Yes	*	0.032839
				BL vs. 30min + ita	No	ns	0.154025
				BL vs. 60min no ita	No	ns	0.060365
				BL vs. 120min no ita	No	ns	0.077775
				Citrate
				BL vs. 30min + ita	No	ns	0.413803
				BL vs. 5min no ita	No	ns	0.641774
				BL vs. 60min no ita	No	ns	0.616082
				BL vs. 5min + ita	No	ns	0.538921
				BL vs. 30min + ita	No	ns	0.477229
				BL vs. 60min no ita	No	ns	0.207638
				BL vs. 120min no ita	No	ns	0.260061
				Malate
				BL vs. 30min + ita	Yes	*	0.015027
				BL vs. 5min no ita	Yes	*	0.036027
				BL vs. 60min no ita	No	ns	0.053539
				BL vs. 5min + ita	No	ns	0.098756
				BL vs. 30min + ita	Yes	*	0.023009
				BL vs. 60min no ita	Yes	*	0.018329
				BL vs. 120min no ita	Yes	*	0.034397
				Lactate
				BL vs. 30min + ita	No	ns	0.973115
				BL vs. 5min no ita	No	ns	0.411595
				BL vs. 60min no ita	No	ns	0.45081
				BL vs. 5min + ita	Yes	*	0.017314
				BL vs. 30min + ita	No	ns	0.37177
				BL vs. 60min no ita	No	ns	0.113422
				BL vs. 120min no ita	No	ns	0.59455
[truncated: 34 more columns]
