# Supplementary material for: In vivo itaconate tracing reveals degradation pathway and turnover kinetics
Source: Nat Metab. 2025 Sep 10;7(9):1781–90. doi: 10.1038/s42255-025-01363-1 (PMC12460153; doi:10.1038/s42255-025-01363-1)
Supplement: Supplementary file 7 — Source data and statistical source data. [file 42255_2025_1363_MOESM7_ESM.xlsx]

## Sheet: Rawdata_ExtFig2_Ita_invivo
EXTENDED FIGURE 2
Ext Fig 2b		Parameter	Average	s,e,m,	Unit
		t1/2	10.9067	1.58253	min
		AUC 0-t	29.9061	7.94591	mM/min
		Cmax	1.21182	0.257213	mM
Ext Fig 2c	tissue abundances heatmap
				Kidney						Heart						Lung						Liver						Brain						Spleen
			Pyr	1.13387	0.88086	1.02235	0.784023	1.04994		0.693332	2.07115	1.08373	1.09926	1.10561		0.760375	1.33346	3.76547	1.55414	1.01616		1.13933	1.38293	1.39983	2.46158	1.12395		2.04739	1.31577	1.42949	0.537438	0.821243		0.752434	0.812451	0.613879	0.655932	0.690067
			Lac	0.932913	1.14	1.4452	1.10243	1.34689		0.527445	1.01712	1.24815	1.05771	0.837287		0.900213	1.01213	3.49175	1.1736	0.719212		1.03436	1.20086	1.46097	1.57155	1.00105		1.06088	0.816854	1.46404	1.18228	1.14193		1.17834	1.17745	1.39115	1.21689	1.23505
			Ala	1.23601	1.19013	1.43972	1.61405	1.18635		0.626588	1.65208	1.56441	1.20968	1.01714		1.11107	1.45303	2.33193	1.81116	1.0667		1.48063	1.02078	1.80834	1.6793	0.833471		1.36331	1.84115	1.81199	1.11811	1.87677		0.962325	1.16349	0.658329	1.26304	1.17759
			Cit	0.69879	1.36482	0.581325	0.643462	2.15118		0.81799	2.03463	1.30153	1.30116	1.75937		1.47463	2.69394	1.84364	1.94735	1.64939		2.09733	4.44683	1.5744	2.15269	4.19129		0.89133	0.831027	1.21371	0.790681	1.29315		0.83561	1.40055	0.406158	0.712344	1.06899
			aKG	0.789913	1.00252	0.884752	0.550907	0.673618		1.11738	2.84798	1.08981	1.60232	1.64739		0.724846	1.66209	1.92376	0.958317	0.952206		1.55386	2.33657	0.879732	1.6084	1.53541		1.79021	1.35423	1.18102	0.305043	1.13539		0.604606	0.509401	0.272529	0.440894	0.321162
			Suc	1.59018	3.10366	1.59379	1.72684	1.9403		0.604483	0.963727	1.32301	1.11252	0.614106		2.335	2.54813	3.39475	3.09871	1.70649		2.14816	1.66094	1.03344	2.04764	1.91613		0.807337	1.27966	0.887106	1.95773	1.7121		1.04949	1.05543	0.861015	1.05253	0.902721
			Fum	0.357185	0.703486	0.304117	0.262452	0.356423		0.522328	1.61997	1.31154	0.483171	1.16134		0.812295	1.59141	1.33587	0.940871	1.01558		0.864412	1.38938	0.413296	0.935822	0.89219		1.01135	1.08828	1.57695	1.09405	1.39532		0.923095	0.985865	0.494074	0.777494	0.898903
			Mal	0.3358	0.798823	0.314292	0.262514	0.345674		0.475862	1.72088	1.39808	0.573977	1.07716		0.6981	1.52244	1.41584	0.746901	0.854576		0.81531	1.49159	0.413675	1.01506	1.22402		0.89257	1.10485	1.43202	1.24679	1.51128		0.750795	1.28402	0.695673	0.788176	1.09726
			Asp	0.482506	0.350783	0.31476	0.543134	0.493606		0.469552	1.83357	1.10399	0.692401	0.78286		1.22361	1.32952	1.1448	1.45737	0.935751		0.937238	0.652097	0.591607	0.514082	0.582666		0.84569	0.627442	1.16734	0.764992	0.902831		0.833539	0.936863	0.607085	0.954701	1.45557
			Glu	0.879318	0.901743	0.914362	0.887626	0.976924		0.729642	1.00491	1.18731	0.997391	0.767183		0.963047	1.08716	1.03696	1.1787	0.838262		1.22214	0.930442	0.855298	0.819052	0.753382		1.07555	0.721111	1.10515	0.768715	0.972803		0.976872	0.72391	0.559268	0.790635	0.995124
			Test details
			Test name	Unpaired t test			Kidney	Below threshold?	P value		Heart	Below threshold?	P value		Lung	Below threshold?	P value		Liver	Below threshold?	P value		Brain	Below threshold?	P value		Spleen	Below threshold?	P value
			Variance assumption	Individual variance for each row			Pyr	No	0.92999		Pyr	No	0.537254		Pyr	No	0.304288		Pyr	No	0.154173		Pyr	No	0.523554		Pyr	No	0.064647
			Multiple comparisons	Set P value threshold			Lac	No	0.1902		Lac	No	0.754464		Lac	No	0.465686		Lac	No	0.149994		Lac	No	0.415347		Lac	No	0.068285
			Method	No correction for multiple comparisons			Ala	Yes	0.028138		Ala	No	0.392999		Ala	No	0.08075		Ala	No	0.133303		Ala	Yes	0.023231		Ala	No	0.741885
			Alpha	0.05			Cit	No	0.839075		Cit	No	0.13562		Cit	Yes	0.008057		Cit	Yes	0.02826		Cit	No	0.978199		Cit	No	0.581087
							aKG	No	0.318921		aKG	No	0.150619		aKG	No	0.510726		aKG	No	0.079987		aKG	No	0.680461		aKG	No	0.071639
							Suc	Yes	0.045324		Suc	No	0.702638		Suc	Yes	0.002926		Suc	Yes	0.027075		Suc	No	0.383339		Suc	No	0.894095
							Fum	Yes	0.010113		Fum	No	0.948882		Fum	No	0.500686		Fum	No	0.634352		Fum	No	0.169904		Fum	No	0.245353
							Mal	Yes	0.007426		Mal	No	0.886995		Mal	No	0.833428		Mal	No	0.973262		Mal	No	0.164496		Mal	No	0.667738
							Asp	Yes	0.007292		Asp	No	0.94146		Asp	No	0.083434		Asp	Yes	0.007229		Asp	No	0.316632		Asp	No	0.858634
							Glu	No	0.143809		Glu	No	0.710982		Glu	No	0.842139		Glu	No	0.444099		Glu	No	0.646575		Glu	No	0.250925
Ext Fig 2d	succinate
			0min				15min					45min
		Kidney	6.64653	7.20074	7.53809	18.2997	15.7766	30.7923	15.8124	17.1324	19.2502	26.3747	18.847	13.5772	8.88776		Two-way ANOVA	Ordinary		Uncorrected Fisher's LSD	Below threshold?	Summary	Individual P Value
		Brain	2.53138	11.7307	7.61906	5.70773	5.56838	8.8261	6.11856	13.5029	11.8087	4.33726	1.97821	2.67564	5.26689		Alpha	0.05		Kidney
		Lung	3.88244	7.68443	4.76988	7.11342	13.689	14.9385	19.9018	18.1663	10.0044	5.2424	7.42876	5.10397	6.98013					0min vs. 15min	No	ns	0.1713
		Spleen	9.86251	8.09765	10.4319	5.93566	9.00669	9.05758	7.38917	9.03275	7.74709	5.54922	4.18013	7.28788	6.0448					0min vs. 45min	No	ns	0.3534
		Heart	83.5867	113.949	62.7757	100.27	54.4915	86.8756	119.264	100.288	55.3589	41.7216	20.1482	56.3221	65.6555					15min vs. 45min	No	ns	0.6915
		Liver	5.5119	3.32798	3.34652	2.51558	7.89556	6.10478	3.79839	7.52607	7.04271	20.9784	4.48143	1.49058	3.46947
																				Brain
																				0min vs. 15min	No	ns	0.7505
																				0min vs. 45min	No	ns	0.6577
																				15min vs. 45min	No	ns	0.4333
																				Lung
																				0min vs. 15min	No	ns	0.187
																				0min vs. 45min	No	ns	0.9654
																				15min vs. 45min	No	ns	0.2024
																				Spleen
																				0min vs. 15min	No	ns	0.9849
																				0min vs. 45min	No	ns	0.708
																				15min vs. 45min	No	ns	0.707
																				Heart
																				0min vs. 15min	No	ns	0.3358
																				0min vs. 45min	Yes	****	<0.0001
																				15min vs. 45min	Yes	****	<0.0001
																				Liver
																				0min vs. 15min	No	ns	0.6949
																				0min vs. 45min	No	ns	0.6015
																				15min vs. 45min	No	ns	0.8739
Ext Fig 2e-j	Kidney		0min					15min					45min
		Pyr	6.16182	8.50779	18.4138	5.4077		10.911	8.47631	9.83783	7.54447	10.1033	8.60859	10.6915	6.29415	7.15438		Two-way ANOVA	Ordinary			Kidney			Brain			Lung			Liver			Spleen			Heart
		Cit	4.44426	2.27984	3.14661	0.937376		1.88814	3.68777	1.57075	1.73865	5.81253	4.11766	6.85201	4.95813	3.26014		Alpha	0.05			Summary	Individual P Value		Summary	Individual P Value		Summary	Individual P Value		Summary	Individual P Value		Summary	Individual P Value		Summary	Individual P Value
		aKG	1.17883	0.552648	0.831524	0.475467		0.600031	0.761529	0.672072	0.418478	0.511691	0.723651	0.735398	0.423285	0.484795		Uncorrected Fisher's LSD			Pyr
		Suc	6.64653	7.20074	7.53809	18.2997		15.7766	30.7923	15.8124	17.1324	19.2502	26.3747	18.847	13.5772	8.88776					0min vs. 15min	ns	0.9298		ns	0.8106		ns	0.9062		ns	0.4314		ns	0.949		ns	0.9439
		Fum	5.65939	9.64062	11.7589	6.49401		2.99616	5.90101	2.55101	2.20151	2.98976	12.8769	7.18161	6.61976	8.0016					0min vs. 45min	ns	0.6293		ns	0.8137		ns	0.9993		ns	0.8529		ns	0.9343		ns	0.929
		Mal	16.6802	25.5078	29.1998	18.937		7.58275	18.0384	7.09709	5.92788	7.80573	35.4543	22.4206	17.7118	24.4734					15min vs. 45min	ns	0.6738		ns	0.6258		ns	0.9218		ns	0.3268		ns	0.9817		ns	0.8695
		Asp	19.4649	27.3061	32.8863	15.7338		11.5067	8.3654	7.50632	12.9525	11.7714	19.5089	17.966	18.7752	24.3509
																					Cit
	Brain																				0min vs. 15min	ns	0.9328		ns	0.9953		ns	0.0737		ns	0.7439		ns	0.9245		ns	0.7107
			0min					15min					45min								0min vs. 45min	ns	0.4816		ns	0.9229		ns	0.5556		ns	0.873		ns	0.9178		ns	0.3571
		Pyr	2.75031	8.48014	7.36111	6.59647		12.8924	8.28543	9.00153	3.38425	5.17137	8.37502	4.83893	4.03248	1.93046					15min vs. 45min	ns	0.5106		ns	0.9235		ns	0.4977		ns	0.8742		ns	0.8387		ns	0.5474
		Cit	9.72097	10.8384	7.78883	7.58306		8.00665	7.46496	10.9025	7.10254	11.6161	7.94836	9.9791	10.782	9.68892
		aKG	0.387544	1.47806	0.849171	0.764251		1.55705	1.17785	1.0272	0.265313	0.98751	0.786974	0.847816	0.853835	0.344299					aKG
		Suc	2.53138	11.7307	7.61906	5.70773		5.56838	8.8261	6.11856	13.5029	11.8087	4.33726	1.97821	2.67564	5.26689					0min vs. 15min	ns	0.9528		ns	0.9824		ns	0.9998		ns	0.8398		ns	0.9653		ns	0.9735
		Fum	9.95949	14.3235	10.778	9.15591		11.1797	12.0301	17.4319	12.0939	15.4242	12.7932	9.62677	8.09634	8.29181					0min vs. 45min	ns	0.955		ns	0.9798		ns	>0.9999		ns	0.9991		ns	0.969		ns	0.9872
		Mal	23.6946	38.5401	32.2973	30.4696		27.8931	34.527	44.7512	38.9627	47.2282	36.4336	24.2051	23.0418	25.6904					15min vs. 45min	ns	0.9997		ns	0.9611		ns	0.9994		ns	0.8389		ns	0.998		ns	0.96
		Asp	84.884	121.08	111.806	86.6446		85.5024	63.4367	118.022	77.3435	91.2797	118.235	63.6774	56.9321	74.0855
																					Suc
																					0min vs. 15min	***	0.0008		ns	0.7079		**	0.0037		ns	0.1757		ns	0.969		ns	0.5309
																					0min vs. 45min	*	0.0208		ns	0.6016		ns	0.9934		ns	0.0726		ns	0.4442		***	0.0003
	Lung		0min					15min					45min								15min vs. 45min	ns	0.317		ns	0.356		**	0.0053		ns	0.5819		ns	0.4426		**	0.0011
		Pyr	1.36433	2.09501	2.15085	1.37989		1.32877	2.33025	6.58022	2.71588	1.77575	2.00521	2.15314	1.52074	1.74576
		Cit	5.34614	8.46636	6.45116	7.10988		10.0915	18.4357	12.6167	13.3264	11.2874	7.16652	13.5745	7.13734	11.8965					Fum
		aKG	0.120196	0.229282	0.155722	0.390207		0.162258	0.372061	0.430637	0.214521	0.213153	0.152089	0.300381	0.123634	0.162425					0min vs. 15min	ns	0.0759		ns	0.6702		ns	0.9631		ns	0.7774		ns	0.8902		ns	0.9708
		Suc	3.88244	7.68443	4.76988	7.11342		13.689	14.9385	19.9018	18.1663	10.0044	5.2424	7.42876	5.10397	6.98013					0min vs. 45min	ns	0.9245		ns	0.8321		ns	0.9991		ns	0.8465		ns	0.9122		ns	0.577
		Fum	3.94473	7.06715	5.61582	4.65463		4.32188	8.46723	7.10759	5.00598	5.40348	5.37559	5.67521	5.85201	4.85966					15min vs. 45min	ns	0.0613		ns	0.5165		ns	0.9739		ns	0.6267		ns	0.9826		ns	0.5814
		Mal	18.3881	30.5332	28.5437	25.6179		17.9906	39.2345	36.4872	19.2482	22.0231	21.1523	27.9067	19.578	19.1463
		Asp	40.4933	45.9363	46.1421	37.9845		52.1735	56.6895	48.8131	62.1407	39.8995	48.7978	41.7978	41.1712	29.6452					Mal
																					0min vs. 15min	****	<0.0001		ns	0.2223		ns	0.9021		ns	0.9577		ns	0.8726		ns	0.8193
	Liver		0min					15min					45min								0min vs. 45min	ns	0.4139		ns	0.5405		ns	0.4108		ns	0.4881		ns	0.8218		ns	0.2005
		Pyr	2.03617	4.27779	3.90257	2.69404		3.67734	4.46361	4.51815	7.9451	3.62772	2.41298	2.96115	2.81697	3.11489					15min vs. 45min	****	<0.0001		ns	0.0643		ns	0.1829		ns	0.4334		ns	0.9385		ns	0.2612
		Cit	0.237516	0.483202	0.417047	0.280396		0.743588	1.57658	0.558187	0.763215	1.48598	0.347999	1.72957	0.239532	0.484804
		aKG	0.582694	0.753214	0.952562	0.560307		1.10665	1.66409	0.62654	1.14549	1.09351	0.260858	1.10175	0.574653	0.90209					Asp
		Suc	5.5119	3.32798	3.34652	2.51558		7.89556	6.10478	3.79839	7.52607	7.04271	20.9784	4.48143	1.49058	3.46947					0min vs. 15min	****	<0.0001		*	0.0232		**	0.0045		ns	0.42		ns	0.5729		ns	0.9057
		Fum	4.57337	7.10431	6.69289	4.62063		4.96847	7.98587	2.37554	5.37892	5.12813	2.30275	8.88544	5.85542	7.62349					0min vs. 45min	ns	0.2159		***	0.0006		ns	0.7254		ns	0.4557		*	0.0407		ns	0.8747
		Mal	10.8979	17.9636	13.7344	11.4338		11.0127	20.1475	5.58768	13.7108	16.5333	4.64231	21.3722	15.0817	18.9443					15min vs. 45min	***	0.0009		ns	0.145		***	0.0003		ns	0.1137		ns	0.1072		ns	0.9618
		Asp	4.72004	5.42652	4.4625	4.65758		4.51436	3.14093	2.84957	2.47615	2.80651	5.30545	6.11325	5.65892	8.65886
	Spleen		0min					15min					45min
		Pyr	0.430238	0.80228	0.881711	0.907257		0.568367	0.613702	0.463707	0.495472	0.521257	0.521705	0.476982	0.382969	0.428345
		Cit	2.71199	3.35592	2.95999	2.42874		2.39332	4.01139	1.1633	2.04027	3.06177	2.41779	4.60184	2.74879	3.20478
		aKG	0.100477	0.220403	0.265305	0.477952		0.160846	0.135518	0.072502	0.117293	0.08544	0.160911	0.13929	0.082327	0.110344
		Suc	9.86251	8.09765	10.4319	5.93566		9.00669	9.05758	7.38917	9.03275	7.74709	5.54922	4.18013	7.28788	6.0448
		Fum	2.01243	3.43579	2.75977	2.23987		2.41109	2.57504	1.2905	2.03079	2.3479	1.85246	2.41777	2.00871	2.54958
		Mal	6.92718	9.68192	7.34627	5.14827		5.46272	9.34244	5.06165	5.7347	7.98355	4.64314	7.97265	6.76461	6.41255
		Asp	43.9857	65.4607	52.4424	23.4553		38.6229	43.4105	28.1299	44.2371	67.4455	33.2915	37.5306	41.5705	42.4218
	Heart		0min					15min					45min
		Pyr	1.32795	5.10911	4.19306	4.03701		2.5423	7.59443	3.97379	4.03076	4.05402	4.03237	2.15548	2.22484	2.12863
		Cit	12.6507	8.2194	8.39001	7.53751		7.52502	18.7174	11.9733	11.9699	16.1852	11.701	27.4399	20.0751	20.3357
		aKG	0.244427	0.626095	0.82443	0.515212		0.617399	1.57363	0.602164	0.885348	0.91025	0.754447	0.326851	0.210589	0.177039
		Suc	83.5867	113.949	62.7757	100.27		54.4915	86.8756	119.264	100.288	55.3589	41.7216	20.1482	56.3221	65.6555
		Fum	30.5971	20.0631	16.1745	14.9555		10.6804	33.1244	26.8179	9.87967	23.7466	21.3435	36.027	31.935	18.329
		Mal	85.3472	39.9258	39.292	39.4261		24.2679	87.7611	71.2987	29.2715	54.9328	49.1816	84.6238	76.0793	53.7061
		Asp	61.2895	76.8126	31.015	51.9358		25.949	101.329	61.0103	38.2643	43.2634	45.9388	46.6349	88.972	32.206
