# Supplementary material for: In vivo itaconate tracing reveals degradation pathway and turnover kinetics
Source: Nat Metab. 2025 Sep 10;7(9):1781–90. doi: 10.1038/s42255-025-01363-1 (PMC12460153; doi:10.1038/s42255-025-01363-1)
Supplement: Supplementary file 8 — Source data and statistical source data. [file 42255_2025_1363_MOESM8_ESM.xlsx]

## Sheet: Rawdata_ExtFig3_Ita_invivo
EXTENDED FIGURE 3
Ext Fig 3a	Methylmalonate plasma		Time (min)	MMA
			0	1.46	0.98	0.75	1.05							ANOVA summary	Uncorrected Fisher's LSD		Below threshold?	Summary	Individual P Value
			15	1.8	1.6	1.89	1.43	9.22	1.46	2.15	1.76	2.62			0min vs. 15min		No	ns	0.140612
			30	2.33	2.11	1.64	2.4								0min vs. 30min		No	ns	0.395991
			45	1.56	1	1.19	1.59								0min vs. 45min		No	ns	0.82396
															15min vs. 30min		No	ns	0.609135
															15min vs. 45min		No	ns	0.217816
															30min vs. 45min		No	ns	0.527607
Ext Fig 3b	BCAA plasma		0min				15min									30min				45min					Two-way ANOVA	Ordinary
		Leu	0.689003	0.299138	0.431329	0.395981	0.465638	0.927048	0.289169	0.648008	0.826949	0.364048	0.412751	0.40275	0.401212	0.42418	0.44273	0.307638	0.416837	0.59404	0.71714	0.403998	0.623096		Alpha	0.05		Uncorrected Fisher's LSD	Below threshold?	Summary	Individual P Value
		Ile	0.355902	0.171248	0.248935	0.240663	0.222451	0.522799	0.140322	0.390685	0.494339	0.206607	0.22046	0.198288	0.244527	0.24779	0.201513	0.151112	0.212412	0.280164	0.388559	0.203391	0.308273
		Val	0.62935	0.328508	0.427287	0.463754	0.431005	0.707715	0.330044	0.551886	0.792767	0.40082	0.425848	0.430707	0.368377	0.385083	0.451095	0.34755	0.434116	0.557139	0.67893	0.412112	0.545042		Number of families	3		Leu
																									Number of comparisons per family	6		0min vs. 15min	No	ns	0.399318
																									Alpha	0.05		0min vs. 30min	No	ns	0.579396
																												0min vs. 45min	No	ns	0.198893
																												15min vs. 30min	No	ns	0.138142
																												15min vs. 45min	No	ns	0.498539
																												30min vs. 45min	No	ns	0.068734
																												Ile
																												0min vs. 15min	No	ns	0.64794
																												0min vs. 30min	No	ns	0.613863
																												0min vs. 45min	No	ns	0.685421
																												15min vs. 30min	No	ns	0.295613
																												15min vs. 45min	No	ns	0.984088
																												30min vs. 45min	No	ns	0.364455
																												Val
																												0min vs. 15min	No	ns	0.71777
																												0min vs. 30min	No	ns	0.56766
																												0min vs. 45min	No	ns	0.395326
																												15min vs. 30min	No	ns	0.303093
																												15min vs. 45min	No	ns	0.521655
																												30min vs. 45min	No	ns	0.15811
Ext Fig 3c	Methylmalonate tissues		0min					15min					45min					Two-way ANOVA	Ordinary		Uncorrected Fisher's LSD	Below threshold?	Summary	Individual P Value
		Kidney	0.358872	0.676833	0.618173	0.42139		0.31714	0.214779	0.188945	0.409899	0.486202	0.551638	0.517371	0.588166	0.331823		Alpha	0.05
		Heart	2.07081	0.736454	0.575478	1.05458		0.6749	1.14796	0.631446	1.10333	0.77528	0.768037	0.714421	0.930455	0.231497		Number of families	6		Kidney
		Lung	0.662793	0.836481	1.0543	0.958945		0.543814	1.76524	2.16691	1.08546	0.573842	0.659979	0.804913	0.676167	0.54961		Number of comparisons per family	3		0min vs. 15min	No	ns	0.342917
		Liver	0.191153	0.154557	0.183976	0.108275		0.143948	0.124359	0.341325	0.177971	0.170932	0.170342	0.116461	0.128452	0.189854		Alpha	0.05		0min vs. 45min	No	ns	0.920606
		Brain	0.31965	0.736211	0.553948	0.718793		0.587543	0.388064	0.541976	0.383851	0.593322	0.398551	0.401214	0.355706	0.580114					15min vs. 45min	No	ns	0.398441
		Spleen	0.624959	1.44498	0.65156	0.379658		0.789596	1.03817	1.05717	1.02332	0.501154	0.498373	0.366914	0.932768	0.305296
																					Heart
																					0min vs. 15min	No	ns	0.239722
																					0min vs. 45min	Yes	*	0.041792
																					15min vs. 45min	No	ns	0.318843
																					Lung
																					0min vs. 15min	No	ns	0.093014
																					0min vs. 45min	No	ns	0.344158
																					15min vs. 45min	Yes	**	0.008713
																					Liver
																					0min vs. 15min	No	ns	0.875302
																					0min vs. 45min	No	ns	0.969723
																					15min vs. 45min	No	ns	0.843889
																					Brain
																					0min vs. 15min	No	ns	0.685458
																					0min vs. 45min	No	ns	0.494092
																					15min vs. 45min	No	ns	0.751409
																					Spleen
																					0min vs. 15min	No	ns	0.603987
																					0min vs. 45min	No	ns	0.251593
																					15min vs. 45min	No	ns	0.086685
Ext fig 3d-f	BCAA tissues	Isoleucine																	Leucine																Valine
			0min					15min					45min							0min					15min					45min						0min					15min					45min
		Kidney	0.785968	0.501865	0.609039	0.678061		0.761642	0.500737	0.647832	0.536731	0.655863	0.439549	0.452335	0.559166	0.543296			Kidney	1.78628	1.02292	1.23713	1.31332		1.48748	1.11435	1.27116	1.08917	1.41904	1.02171	0.976695	1.20056	1.12865		Kidney	0.933925	0.705534	0.831558	0.753687		0.955321	0.752377	0.820577	0.764583	0.899179	0.73025	0.678049	0.875726	0.769271
		Heart	0.91451	0.535908	0.586471	0.631424		1.54588	0.689837	0.781508	0.844303	1.10429	0.699515	0.704562	0.865774	0.726412			Heart	1.76971	0.916202	1.02382	1.13203		2.72168	1.26604	1.30928	1.45721	1.95783	1.49855	1.49476	1.60682	1.40513		Heart	1.60327	0.976105	0.9875	1.10835		2.19144	1.31931	1.12276	1.57637	1.66991	1.37638	1.31236	1.40399	1.29083
		Lung	0.666286	0.726582	0.813969	0.599964		1.16075	0.553523	0.881777	0.801713	1.20059	0.759015	0.610898	0.804951	0.77668			Lung	0.974448	0.963488	1.04383	0.806161		1.7755	0.749656	1.22501	0.942956	2.01916	1.08098	0.898425	1.20119	1.16237		Lung	0.871804	0.964205	0.94414	0.81206		1.40672	0.791676	1.06486	1.08724	1.70405	0.978579	0.873251	1.11828	0.956672
		Liver	0.394008	0.458904	0.358762	0.364823		0.519023	0.26743	0.464484	0.319848	0.404238	0.479168	0.514896	0.714072	0.440845			Liver	0.78575	0.94519	0.712066	0.790846		0.953212	0.62224	0.91454	0.628197	0.795619	1.09441	1.12244	1.41764	0.879187		Liver	0.590052	0.678757	0.55624	0.589606		0.758806	0.449575	0.660282	0.521966	0.661567	0.77599	0.91184	1.16538	0.744762
		Brain	0.241402	0.325476	0.314702	0.30603		0.495575	0.483437	0.350417	0.40262	0.434747	0.182281	0.260449	0.476699	0.274419			Brain	0.503832	0.709205	0.72099	0.672974		1.08808	1.00271	0.715409	0.84086	0.929666	0.418625	0.594418	1.18358	0.599282		Brain	0.515921	0.680308	0.582185	0.640405		0.722887	0.899899	0.595939	0.75386	0.813713	0.425622	0.551325	0.904767	0.63158
		Spleen	0.628405	0.490206	0.511205	0.341532		0.699659	0.553926	0.724233	0.434243	0.397453	0.516903	0.511703	0.439397	0.445783			Spleen	1.10518	0.843275	0.928867	0.681677		1.29012	0.891237	1.31199	0.716797	0.698783	0.9259	0.965158	0.885827	0.7291		Spleen	0.863758	0.706116	0.764802	0.687441		0.936317	0.698896	0.922078	0.662744	0.507354	0.736373	0.726245	0.704473	0.612885
		Two-way ANOVA	Ordinary		Uncorrected Fisher's LSD		Below threshold?	Summary	Individual P Value										Two-way ANOVA	Ordinary		Uncorrected Fisher's LSD		Below threshold?	Summary	Individual P Value									Two-way ANOVA	Ordinary		Uncorrected Fisher's LSD	Predicted (LS) mean diff.	Below threshold?	Summary	Individual P Value
		Alpha	0.05																Alpha	0.05															Alpha	0.05
					Kidney																	Kidney																Kidney
		Number of families	6		0min vs. 15min		No	ns	0.838488										Number of families	6		0min vs. 15min		No	ns	0.808597									Number of families	6		0min vs. 15min	-0.03998	No	ns	0.782371
		Number of comparisons per family	3		0min vs. 45min		No	ns	0.228562										Number of comparisons per family	3		0min vs. 45min		No	ns	0.353389									Number of comparisons per family	3		0min vs. 45min	0.05315	No	ns	0.727585
		Alpha	0.05		15min vs. 45min		No	ns	0.285535										Alpha	0.05		15min vs. 45min		No	ns	0.460637									Alpha	0.05		15min vs. 45min	0.09314	No	ns	0.5205
					Heart																	Heart																Heart
					0min vs. 15min		Yes	**	0.007251													0min vs. 15min		Yes	*	0.028121												0min vs. 15min	-0.3483	Yes	*	0.018678
					0min vs. 45min		No	ns	0.509807													0min vs. 45min		No	ns	0.247747												0min vs. 45min	-0.1515	No	ns	0.32252
					15min vs. 45min		Yes	*	0.04171													15min vs. 45min		No	ns	0.311929												15min vs. 45min	0.1968	No	ns	0.177001
					Lung																	Lung																Lung
					0min vs. 15min		No	ns	0.082385													0min vs. 15min		Yes	*	0.036586												0min vs. 15min	-0.3484	Yes	*	0.01867
					0min vs. 45min		No	ns	0.781797													0min vs. 45min		No	ns	0.479394												0min vs. 45min	-0.09314	No	ns	0.542041
					15min vs. 45min		No	ns	0.145895													15min vs. 45min		No	ns	0.170289												15min vs. 45min	0.2552	No	ns	0.081578
					Liver																	Liver																Liver
					0min vs. 15min		No	ns	0.989907													0min vs. 15min		No	ns	0.871251												0min vs. 15min	-0.01122	No	ns	0.93817
					0min vs. 45min		No	ns	0.054741													0min vs. 45min		No	ns	0.059321												0min vs. 45min	-0.4901	Yes	**	0.002031
					15min vs. 45min		Yes	*	0.044494													15min vs. 45min		Yes	*	0.032496												15min vs. 45min	-0.4788	Yes	**	0.00152
					Brain																	Brain																Brain
					0min vs. 15min		Yes	*	0.011304													0min vs. 15min		Yes	*	0.042697												0min vs. 15min	-0.2523	No	ns	0.085079
					0min vs. 45min		No	ns	0.977486													0min vs. 45min		No	ns	0.726102												0min vs. 45min	-0.03906	No	ns	0.797934
					15min vs. 45min		Yes	*	0.012222													15min vs. 45min		No	ns	0.094365												15min vs. 45min	0.2132	No	ns	0.144158
					Spleen																	Spleen																Spleen
					0min vs. 15min		No	ns	0.428606													0min vs. 15min		No	ns	0.598337												0min vs. 15min	0.0133	No	ns	0.926742
					0min vs. 45min		No	ns	0.875351													0min vs. 45min		No	ns	0.94256												0min vs. 45min	0.08012	No	ns	0.599768
					15min vs. 45min		No	ns	0.339395													15min vs. 45min		No	ns	0.546881												15min vs. 45min	0.06682	No	ns	0.644514
