# Supplementary material for: In vivo itaconate tracing reveals degradation pathway and turnover kinetics
Source: Nat Metab. 2025 Sep 10;7(9):1781–90. doi: 10.1038/s42255-025-01363-1 (PMC12460153; doi:10.1038/s42255-025-01363-1)
Supplement: Supplementary file 9 — Source data and statistical source data. [file 42255_2025_1363_MOESM9_ESM.xlsx]

## Sheet: Rawdata_ExtFig4_Ita_invivo
EXTENDED FIGURE 4
Ext Fig 4a	itaconate plasma			0 min			15 min				Paired t test
			itaconate [uM]	0.110214	0.232569	0.126443	0.325283	2.34488	2.02631		P value	0.14339
											P value summary	ns
											Significantly different (P < 0.05)?	No
											One- or two-tailed P value?	Two-tailed
Ext Fig 4b	itaconate MID			Plasma T15
			M0	0.0378	0.0403	0.0252
			M1	0.0132	0.0084	0.0117
			M2	-0.005	-0.006	-0.0053
			M3	-0.0008	0.0001	0.0029
			M4	0.037	0.0298	0.0287
			M5	0.855	0.8999	0.8886
Ext Fig 4c	Plasma abundance			0 min			15 min				Test details				Below threshold?	P value
			Cit	243.088	263.836	319.382	327.265	195.527	218.329		Test name	Paired t test		Cit	No	0.668141
			aKG	85.619	81.0468	121.384	144.458	41.6197	40.6814		Method	No correction for multiple comparisons		aKG	No	0.670442
			Suc	13.7134	18.536	18.3558	20.9535	8.55756	4.3024					Suc	No	0.481413
			Fum	4.86108	6.01054	6.44497	6.91936	5.99458	3.49264					Fum	No	0.854017
			Mal	47.6925	45.8517	71.7679	69.0304	35.0286	37.2306					Mal	No	0.669895
			Asp	15.9228	21.3057	24.7554	20.2936	5.90676	14.4951					Asp	No	0.353561
			Glu	25.1265	27.2242	34.2097	29.309	17.2387	28.6777					Glu	No	0.461716
Ext Fig 4d	Liver itaconate			Itaconate [nmol/mg protein]
			Itaconate	0.521039	0.384768	0.528016
Ext Fig 4e	Liver MID Itaconate			Itaconate
			M0	0.0364	0.0299	0.0199
			M1	-0.0003	0.0003	0.0011
			M2	-0.0003	0.0011	0.0008
			M3	0.0036	-0.0001	0.003
			M4	0.0319	0.0327	0.0311
			M5	0.9215	0.9257	0.9346
				Citrate
Ext Fig 4f	Liver MID citrate		M0	0.9797	0.9868	0.9736
			M1	0.0103	0.0113	0.0128
			M2	0.007	0.0085	0.0119
			M3	0.0008	0.0022	0.0021
			M4	-0.0049	-0.0131	-0.0023
			M5	0.0021	0.0017	0.001
			M6	0.0002	0.0011	-0.0002
Ext Fig 4g	Liver MID aKG			aKG
			M0	0.9906	0.9806	0.9834
			M1	-0.0013	0.0014	0.0006
			M2	0.0053	0.0057	0.0055
			M3	-0.0018	-0.0013	-0.0011
			M4	0.0011	0.0003	0.0003
			M5	0.0001	-0.0003	-0.0005
Ext Fig 4h	itaconate urine			urine
			Ita [mM]	1.16391	2.29086	5.69785
