# Supplementary material for: In vivo itaconate tracing reveals degradation pathway and turnover kinetics
Source: Nat Metab. 2025 Sep 10;7(9):1781–90. doi: 10.1038/s42255-025-01363-1 (PMC12460153; doi:10.1038/s42255-025-01363-1)
Supplement: Supplementary file 10 — Source data and statistical source data. [file 42255_2025_1363_MOESM10_ESM.xlsx]

## Sheet: Rawdata_ExtFig5_Ita_invivo
EXTENDED FIGURE 5
																		Test details
Extended Fig 5 a-k																		Test name	Unpaired t test
	Kidney		15min					45 min							Below threshold?	P value		Variance assumption	Individual variance for each row
	Cit	M0	0.8371	0.7644	0.7905	0.8626	0.7592	0.821	0.9063	0.7943	0.7214			M0	No	0.849943		Multiple comparisons	Set P value threshold
		M1	0.0016	0.0275	0.0277	-0.0017	0.0369	0.0407	0.0318	0.0436	0.0503			M1	Yes	0.042945		Method	No correction for multiple comparisons
		M2	0.1353	0.1625	0.1456	0.1022	0.1663	0.1051	0.0543	0.1239	0.173			M2	No	0.298292		Alpha	0.05
		M3	0.0036	0.0137	0.0102	0.0023	0.0131	0.0173	0.0066	0.0208	0.0272			M3	No	0.083109
		M4	0.0076	0.0098	0.0065	0.0042	0.0103	0.0079	0.0006	0.0107	0.0167			M4	No	0.697365
		M5	0.0039	0.005	0.0062	0.0061	0.0046	0.0048	0.0003	0.0039	0.0065			M5	No	0.33921
		M6	0.0108	0.0158	0.0139	0.0238	0.0092	0.0021	-0.0004	0.0023	0.0038			M6	Yes	0.003737
	aKG	M0	0.9554	0.884	0.901	0.9483	0.9063	0.8735	0.9478	0.8858	0.8453			M0	No	0.251523
		M1	-0.0037	0.0216	0.0206	0.0011	0.0254	0.0399	0.0212	0.0202	0.0388			M1	No	0.077515
		M2	0.0395	0.0786	0.08	0.0513	0.0623	0.0739	0.0299	0.0782	0.0983			M2	No	0.631883
		M3	0.0012	0.0146	0.0033	-0.0121	0.0133	0.0184	-0.0011	0.0118	0.0155			M3	No	0.321877
		M4	-0.001	-0.006	-0.0055	0.0025	-0.013	-0.0146	0	0.0001	-0.0024			M4	No	0.932549
		M5	0.0051	0.0042	0.0006	0.011	0.0066	0.0086	-0.0009	-0.0002	0.0042			M5	No	0.376222
		M6
	Glu	M0	0.9266	0.8834	0.8921	0.9246	0.8835	0.8653	0.8908	0.8661	0.8491			M0	Yes	0.037836
		M1	0.0421	0.0501	0.0523	0.0442	0.0437	0.0549	0.0605	0.0592	0.0547			M1	Yes	0.004214
		M2	0.0318	0.0581	0.052	0.0307	0.0629	0.0646	0.0448	0.0636	0.0787			M2	No	0.148553
		M3	-0.0033	0.003	0.0009	-0.0029	0.0046	0.0093	0.0016	0.0065	0.0099			M3	Yes	0.034689
		M4	0.0002	0.0029	0.0013	0.0002	0.0036	0.0045	0.0016	0.0033	0.0057			M4	No	0.093816
		M5	0.0022	0.0023	0.001	0.003	0.0017	0.0014	0.0005	0.0011	0.0015			M5	No	0.068694
	Suc	M0	0.9588	0.8681	0.8841	0.9564	0.8683	0.8484	0.9446	0.8711	0.8308			M0	No	0.334524
		M1	0.0062	0.0492	0.0436	0.0079	0.0457	0.06	0.0292	0.053	0.0575			M1	No	0.166079
		M2	0.0308	0.0717	0.0648	0.0316	0.0743	0.0744	0.0258	0.0645	0.0932			M2	No	0.572731
		M3	0.0002	0.0064	0.0054	-0.0016	0.0079	0.014	0.0007	0.0092	0.0146			M3	No	0.133239
		M4	0.0044	0.0052	0.0024	0.0061	0.0046	0.0042	0.0002	0.0029	0.0049			M4	No	0.234016
	Fum	M0	0.9659	0.8969	0.9028	0.963	0.8932	0.8821	0.9332	0.8899	0.852			M0	No	0.183506
		M1	0.0122	0.0441	0.044	0.0109	0.0428	0.0549	0.0388	0.0535	0.0633			M1	No	0.064896
		M2	0.0174	0.0475	0.0459	0.0173	0.0508	0.0505	0.0248	0.0461	0.0671			M2	No	0.356448
		M3	0.0024	0.0086	0.0062	0.0033	0.0092	0.0109	0.004	0.01	0.0163			M3	No	0.150404
		M4	0.0036	0.0058	0.0033	0.0082	0.0075	0.0031	0.0002	0.0016	0.0039			M4	Yes	0.03509
	Asp	M0	0.9789	0.9175	0.9344	0.9826	0.9078	0.9072	0.9338	0.908	0.8677			M0	No	0.101758
		M1	0.0038	0.0301	0.0246	-0.0001	0.0375	0.0421	0.0369	0.0413	0.053			M1	Yes	0.030112
		M2	0.011	0.0416	0.0351	0.0116	0.0438	0.0397	0.0257	0.039	0.06			M2	No	0.263831
		M3	0.0038	0.0083	0.0053	0.0039	0.0085	0.0097	0.0027	0.01	0.0167			M3	No	0.21083
		M4	0.0018	0.0022	0.0004	0.0013	0.0023	0.0013	0.0001	0.0009	0.0023			M4	No	0.450361
	Mal	M0	0.9747	0.9016	0.9105	0.9754	0.8926	0.8914	0.9412	0.8976	0.8582			M0	No	0.226219
		M1	0.0007	0.0399	0.0313	0.0009	0.0403	0.0465	0.03	0.0451	0.0595			M1	No	0.090675
		M2	0.0145	0.0456	0.047	0.0153	0.0497	0.0483	0.0241	0.0444	0.0621			M2	No	0.395808
		M3	0.0054	0.0095	0.0083	0.0059	0.0125	0.0113	0.0037	0.0104	0.0168			M3	No	0.448106
		M4	0.0031	0.0025	0.0019	0.0028	0.0023	0.0015	0.0002	0.0014	0.0024			M4	Yes	0.041741
	Ala	M0	0.975	0.9606	0.9797	0.9743	0.9689	0.9511	0.9715	0.9378	0.9065			M0	Yes	0.048048
		M1	0.003	0.0028	0.0039	0.0035	0.0038	0.0113	0.0138	0.0119	0.0196			M1	Yes	0.000369
		M2	0.0021	0.003	0.0012	0.0018	0.0024	0.0072	0.0051	0.0099	0.0149			M2	Yes	0.006748
		M3	0.0196	0.0331	0.0147	0.0201	0.0237	0.0296	0.0093	0.0403	0.0588			M3	No	0.247891
	Pyr	M0	0.9767	0.9648	0.9706	0.978	0.9602	0.9604	0.9775	0.963	0.9351			M0	No	0.241759
		M1	0.0032	0.009	0.0081	0.0045	0.0142	0.0184	0.0095	0.0109	0.0236			M1	No	0.069115
		M2	0.0024	0.0041	0.0017	0.0009	0.0053	0.0056	0.0054	0.0073	0.0111			M2	Yes	0.019071
		M3	0.0178	0.0221	0.0198	0.0164	0.0202	0.0154	0.0077	0.0189	0.0305			M3	No	0.800019
	Lac	M0	0.9753	0.9625	0.9727	0.9559	0.9658	0.9607	0.9725	0.9552	0.9189			M0	No	0.221654
		M1	0.0046	0.0077	0.0038	0.0087	0.0086	0.0112	0.0156	0.0161	0.022			M1	Yes	0.004048
		M2	0.0022	0.0039	0.0019	0.0042	0.0038	0.0081	0.0061	0.0095	0.0145			M2	Yes	0.006567
		M3	0.0179	0.0259	0.022	0.0319	0.0222	0.0204	0.0059	0.0195	0.045			M3	No	0.871512
	Ita	M0	0.0308	0.0303	0.03	0.031	0.031	0.0316		0.0293	0.0311			M0	No	0.93808
		M1	0.0014	0.0015	0.0014	0.0015	0.0012	0.0014		0.0012	0.0014			M1	No	0.476294
		M2	0.0017	0.0014	0.0015	0.0015	0.0015	0.0015		0.0013	0.0015			M2	No	0.328342
		M3	0.003	0.0027	0.0029	0.003	0.0028	0.0027		0.0026	0.0029			M3	No	0.19651
		M4	0.0334	0.0334	0.0335	0.0338	0.0336	0.0374		0.0387	0.0341			M4	Yes	0.019124
		M5	0.9001	0.9108	0.904	0.8939	0.9125	0.9132		0.9151	0.9149			M5	No	0.069462
