# Supplementary material for: In vivo itaconate tracing reveals degradation pathway and turnover kinetics
Source: Nat Metab. 2025 Sep 10;7(9):1781–90. doi: 10.1038/s42255-025-01363-1 (PMC12460153; doi:10.1038/s42255-025-01363-1)
Supplement: Supplementary file 11 — Source data and statistical source data. [file 42255_2025_1363_MOESM11_ESM.xlsx]

## Sheet: Rawdata_ExtFig6_Ita_invivo
EXTENDED FIGURE 6
Ext Fig 6a	MID Huh7			Itaconate			Mesaconate			Citramalate
			M0	0.001	0.0009	0.0009	0.0086	0.0062	0.0061	0.0041	0.0088	0.0076
			M1	0.0016	0.0015	0.0015	-0.0021	-0.0014	-0.0015	0.0027	0.0012	0.0055
			M2	0.0021	0.0021	0.002	0.0003	-0.0003	-0.0003	-0.0016	-0.0019	-0.0032
			M3	0.0032	0.0031	0.0031	0.0067	0.0043	0.0055	0.0013	0.0001	0.0019
			M4	0.0332	0.0327	0.0331	0.0227	0.0281	0.029	0.0273	0.0251	0.024
			M5	0.9462	0.9476	0.9462	0.9531	0.952	0.9494	0.9559	0.9594	0.9606
Ext Fig 6b	MID HepG2			Itaconate			Mesaconate			Citramalate
			M0	0.0012	0.0008	0.0006	0.0029	0.0032	0.0037	0.0034	0.0042	0.0035
			M1	0.0015	0.0017	0.0016	0	0.0002	-0.0009	0.0061	0.0054	0.0057
			M2	0.002	0.002	0.0019	0.0009	0.0003	0.0006	0.0018	0.0018	0.001
			M3	0.0031	0.0031	0.0031	0.0033	0.0029	0.0038	0.0031	0.0028	0.0033
			M4	0.0326	0.0326	0.0329	0.0343	0.0276	0.0301	0.0282	0.0238	0.022
			M5	0.9468	0.9497	0.9457	0.9554	0.9621	0.9538	0.9569	0.9529	0.9621
Ext Fig 6c	MID HEK293			Itaconate			Mesaconate			Citramalate
			M0	0.0303	0.0302	0.0307	0.034	0.0371	0.0375	0.2126	0.2361	0.2988
			M1	0.0016	0.0013	0.0012	-0.0006	-0.0058	-0.005	0.0032	0.032	-0.0073
			M2	0.0016	0.0017	0.0016	-0.0033	-0.0024	-0.0026	0.0019	-0.026	-0.0271
			M3	0.0028	0.0029	0.0029	0.0036	0.0061	0.0052	-0.0099	-0.0061	-0.0017
			M4	0.0437	0.0413	0.0412	0.0338	0.0334	0.0329	0.0225	0.0152	0.0023
			M5	0.8942	0.8999	0.8962	0.9302	0.9224	0.9226	0.7678	0.7655	0.7213
Ext Fig 6d	urine	(1-M0) label on metabolites		15min ita				45min ita
			Itaconate	86.88	95.94	37.95	96.02	93.81	96.1	95.99
			Mesaconate	5.77	89.98	5.31	96.34	93.73	96.89	96.9
			Citramalate	-0.47	95	-0.83	94.08	83.76	81.21	87.97
			Citrate	1.44	3.99	2.47	3.91	6.73	6.95	6.68
Ext Fig 6f	itaconate tissues			15 min					45 min ita					Test details				Below threshold?	P value
			Liver	96.58	96.56	96.57	96.64	96.25	92.58	88.64	92.91	94.77		Test name	Unpaired t test		Liver	Yes	0.006839
			Kidney	96.28	96.42	96.38	96.3	96.44	96.59	42.47	96.81	96.42		Method	No correction for multiple comparisons		Kidney	No	0.300418
			Lung	96.3	96.24	96.35	96.18	96.66	95.74	83.64	95.51	95.85		Alpha	0.05		Lung	No	0.209687
			Heart	96.18	96.56	96.44	96.64	96.36	93.08	87.88	94.79	93.62					Heart	Yes	0.018852
			Brain	95.94	93.96	96.02	95.2	95.59	84.62	67.83	82.17	92.05					Brain	Yes	0.018375
			Spleen	96.43	96.27	95.34	96.52	96.53	93.12	91.6	94.7	94.72					Spleen	Yes	0.006566
Ext Fig 6g	mesaconate tissues			15 min					45 min ita					Test details				Below threshold?	P value
			Liver	95.98	94.77	93.91	96.27	95.93	95.67	92.23	96.07	95.61		Test name	Unpaired t test		Liver	No	0.625414
			Kidney	95.78	95.39	96.2	96.62	96.31	96.61	68.42	96.9	96.4		Method	No correction for multiple comparisons		Kidney	No	0.330952
			Lung	94.66	90.25	95.22	90.89	89.98	93.21	90.74	93.37	93.19		Alpha	0.05		Lung	No	0.768607
			Heart	96.45	93.66	96.23	95.1	95.17	95.34	93.08	94.37	95.97					Heart	No	0.449525
			Spleen	86.71	87.63	74.93	93.45	89.87	90.8	85.25	92.14	87.65					Spleen	No	0.540229
			Brain	85.62	85.73	80.95	88.11	91.47	87.56	72.47	87.94	90.41					Brain	No	0.676335
Ext Fig 6h	citramalate tissues			15 min					45 min ita					Test details				Below threshold?	P value
			Liver	81.7	79.07	82.14	84.75	70.85	37.73	42.45	44.17	26.77		Test name	Unpaired t test		Liver	Yes	2.8e-05
			Kidney	80.46	91.81	88.94	76.3	90.37	71.26	80.3	76.95	52.73		Method	No correction for multiple comparisons		Kidney	Yes	0.048779
			Lung	92.66	50.34	65.77	88.87	70.41	30.12	36.17	38.64	17.02		Alpha	0.05		Lung	Yes	0.003129
			Heart	91.9	65.5	65.96	95.01	70.03	15.9	14.95	17.82						Heart	Yes	0.000402
			Spleen	42.32	63.47	69.58	64.27	55.69	23.19	21.18	19.66	11.18					Spleen	Yes	0.000235
			Brain	36.27	17.83	41.22	42.25	13.92	5.64	19.74	8.92	4.56					Brain	Yes	0.028139
